# Supplementary material for: The Aspergillus nidulans MAPK Module AnSte11-Ste50-Ste7-Fus3 Controls Development and Secondary Metabolism
Source: PLoS Genet. 2012 Jul 19;8(7):e1002816. doi: 10.1371/journal.pgen.1002816 (PMC3400554; doi:10.1371/journal.pgen.1002816)
Supplement: Table S1 — SEQUEST Multiple Consensus Report of AnFus3 [MpkB]::cTAP tag and sGFP identifications after nano-LC-ESI-MS2. (XLS) [file pgen.1002816.s010.xls]

## Sheet: Bioworks
	Table S1. SEQUEST Multiple Consensus Report of AnFus3 [MpkB]::cTAP tag and sGFP identifications after nano-LC-ESI-MS2
	AnFus3 (MpkB)::cTAP vegetative stage identifications
	Reference						P (pro)	Score	Coverage	MW	Accession	Peptide (Hits)
	Scan(s), File	Peptide	MH+	DeltaM	z	Type	P (pep)	XC	DeltaCn	Sp	RSp	Ions	Count
1	AN3719 | Aspergillus nidulans (AN3719.3) mitogen-activated protein kinase (translation) (355 aa)						2.22045e-16	150.209	38.4	40971.9	AN3719.3	181 (180 1 0 0 0)
	722, OB323	R.SAASTDDNSGFMTEYVATR.W	2022.87	-0.314444	2	CID	2.22045e-16	2.75603	0.662597	1470.21	1	21/36
	583, OB324	R.SAASTDDNSGFM*TEYVATR.W	2038.87	-0.24961	2	CID	1.69864e-13	2.667	0.636228	1683.1	1	22/36
	737, OB321	R.SAASTDDNSGFMTEYVATR.W	2022.87	-0.504361	2	CID	4.10783e-13	2.72595	0.673248	1470.59	1	20/36
	782, OB323	R.TQDLSDDHCQYFIYQTLR.A	2303.04	-0.264319	2	CID	2.23266e-12	4.04836	0.625156	1470.44	1	18/34
	799, OB321	R.TQDLSDDHCQYFIYQTLR.A	2303.04	-0.286536	2	CID	2.24487e-12	3.32562	0.611394	1093.82	1	17/34
	604, OB321	R.SAASTDDNSGFM*TEYVATR.W	2038.87	-0.403816	2	CID	2.86215e-12	2.84426	0.650146	1020.88	1	19/36
	787, OB321	R.DLKPSNLLLNANCDLK.V	1827.96	-0.899979	2	CID	3.56271e-12	2.79232	0.4273	707.758	1	17/30
	764, OB320	R.TQDLSDDHCQYFIYQTLR.A	2303.04	-0.304419	2	CID	4.98046e-12	3.8577	0.659014	1187.8	1	19/34
	773, OB324	R.DLKPSNLLLNANCDLK.V	1827.96	-0.32606	2	CID	6.87672e-12	2.74012	0.509946	765.011	1	17/30
	560, OB325	R.SAASTDDNSGFM*TEYVATR.W	2038.87	-0.303036	2	CID	1.01985e-11	2.89887	0.56734	1253.18	1	19/36
	832, OB322	R.TQDLSDDHCQYFIYQTLR.A	2303.04	-0.363288	2	CID	1.44573e-11	3.52515	0.620837	1788.09	1	20/34
	697, OB320	R.SAASTDDNSGFMTEYVATR.W	2022.87	-0.487613	2	CID	1.7476e-11	2.45161	0.66909	1597.72	1	22/36
	582, OB323	R.SAASTDDNSGFM*TEYVATR.W	2038.87	-0.347979	2	CID	2.92499e-11	2.41037	0.681295	1454.18	1	19/36
	752, OB320	R.DLKPSNLLLNANCDLK.V	1827.96	-0.498789	2	CID	3.40783e-11	2.69945	0.370923	505.651	1	16/30
	822, OB322	R.DLKPSNLLLNANCDLK.V	1827.96	-0.040049	2	CID	3.5475e-11	3.24533	0.589061	739.533	1	19/30
	567, OB320	R.SAASTDDNSGFM*TEYVATR.W	2038.87	-0.358497	2	CID	3.98359e-11	3.25576	0.612399	1254.16	1	20/36
	702, OB320	R.SAASTDDNSGFMTEYVATR.W	2022.87	0.528489	2	CID	4.16656e-11	3.81586	0.60605	1518.29	1	21/36
	803, OB321	R.TQDLSDDHCQYFIYQTLR.A	2303.04	0.580733	2	CID	5.05507e-11	2.61504	0.564294	670.32	1	15/34
	629, OB322	R.SAASTDDNSGFM*TEYVATR.W	2038.87	-0.34214	2	CID	5.25624e-11	2.77754	0.688264	1401.39	1	21/36
	755, OB325	R.TQDLSDDHCQYFIYQTLR.A	2303.04	-0.271179	2	CID	7.84206e-11	3.77851	0.595256	1065.53	1	18/34
	769, OB322	R.SAASTDDNSGFMTEYVATR.W	2022.87	-0.354973	2	CID	7.9875e-11	3.04151	0.750117	1670.45	1	21/36
	828, OB322	R.TQDLSDDHCQYFIYQTLR.A	2303.04	-0.37051	2	CID	9.86478e-11	3.06998	0.512149	1447.11	1	19/34
	722, OB324	R.SAASTDDNSGFMTEYVATR.W	2022.87	-0.097836	2	CID	1.07661e-10	3.63724	0.670747	1590.01	1	21/36
	772, OB323	R.DLKPSNLLLNANCDLK.V	1827.96	1.09774	2	CID	1.28587e-10	2.78824	0.477516	278.578	1	13/30
	697, OB325	R.SAASTDDNSGFMTEYVATR.W	2022.87	-0.377884	2	CID	1.53635e-10	3.21444	0.687864	1458.58	1	20/36
	743, OB321	R.SAASTDDNSGFMTEYVATR.W	2022.87	-0.374081	2	CID	2.12687e-10	3.68623	0.709902	1268.13	1	18/36
	563, OB320	R.SAASTDDNSGFM*TEYVATR.W	2038.87	-0.318397	2	CID	2.32473e-10	2.8296	0.660825	1507.48	1	21/36
	780, OB323	R.TQDLSDDHCQYFIYQTLR.A	2303.04	-0.266895	2	CID	4.1313e-10	2.36574	0.589778	1015.14	1	17/34
	770, OB324	R.DLKPSNLLLNANCDLK.V	1827.96	0.469149	2	CID	4.18102e-10	2.85124	0.409112	581.104	1	15/30
	598, OB321	R.SAASTDDNSGFM*TEYVATR.W	2038.87	-0.367652	2	CID	4.50932e-10	2.86706	0.565857	1046.01	1	18/36
	772, OB322	R.SAASTDDNSGFMTEYVATR.W	2022.87	-0.108746	2	CID	7.06386e-10	2.89791	0.725174	1568.28	1	20/36
	759, OB320	R.DLKPSNLLLNANCDLK.V	1827.96	-0.761893	2	CID	9.38118e-10	3.29731	0.373137	933.548	1	20/30
	717, OB324	R.SAASTDDNSGFMTEYVATR.W	2022.87	0.426029	2	CID	1.17228e-09	3.04166	0.60148	1179.81	1	18/36
	792, OB321	R.DLKPSNLLLNANCDLK.V	1827.96	-0.169067	2	CID	2.03323e-09	4.06429	0.591551	831.214	1	19/30
	632, OB322	R.SAASTDDNSGFM*TEYVATR.W	2038.87	0.272561	2	CID	2.37745e-09	2.8421	0.664992	1078.54	1	17/36
	577, OB323	R.SAASTDDNSGFM*TEYVATR.W	2038.87	-0.480954	2	CID	4.14461e-09	3.05631	0.692305	987.89	1	18/36
	727, OB323	R.SAASTDDNSGFMTEYVATR.W	2022.87	-0.281353	2	CID	1.33431e-08	2.99185	0.441731	1678.55	1	21/36
	880, OB321	R.TQDLSDDHCQYFIYQTLR.A	2303.04	0.446374	2	CID	2.38913e-08	3.59707	0.574125	1376.34	1	19/34
	777, OB323	R.DLKPSNLLLNANCDLK.V	1827.96	-0.278101	2	CID	3.82717e-08	2.65323	0.397789	782.302	1	18/30
	580, OB324	R.SAASTDDNSGFM*TEYVATR.W	2038.87	0.0434195	2	CID	4.01951e-08	2.70007	0.614705	1544.47	1	20/36
	778, OB324	R.TQDLSDDHCQYFIYQTLR.A	2303.04	1.01991	3	CID	7.34665e-08	3.35649	0.422206	422.943	1	20/68
	817, OB322	R.DLKPSNLLLNANCDLK.V	1827.96	-0.246928	2	CID	7.43824e-08	2.52546	0.435595	663.003	1	18/30
	797, OB321	R.TQDLSDDHCQYFIYQTLR.A	2303.04	0.915537	3	CID	3.95311e-07	4.07715	0.562095	325.805	1	21/68
	724, OB320	R.APEIM*LTFK.E	1065.57	-0.568344	2	CID	1.92052e-06	2.07494	0.466861	660.547	1	14/16
	782, OB324	R.TQDLSDDHCQYFIYQTLR.A	2303.04	0.23585	3	CID	1.92183e-06	2.17921	0.380213	197.683	1	15/68
	883, OB324	K.ILIYEEIMR.-	1179.64	-0.31539	2	CID	3.18827e-06	3.02999	0.340177	1127.77	1	15/16
	898, OB323	K.ILIYEEIMR.-	1179.64	-0.366945	2	CID	3.31198e-06	2.6747	0.39155	1125.78	1	15/16
	1188, OB322	K.SNDLALDLLEK.L	1230.66	-0.447691	2	CID	4.32141e-06	3.15301	0.275353	1654.3	1	16/20
	828, OB321	R.APEIMLTFK.E	1049.57	0.2833	2	CID	7.16235e-06	2.34523	0.354733	843.402	1	14/16
	852, OB325	K.ILIYEEIMR.-	1179.64	-0.511438	2	CID	7.86766e-06	2.4518	0.39227	1018.56	1	14/16
	710, OB325	R.SAASTDDNSGFMTEYVATR.W	2022.87	-0.217984	2	CID	8.73942e-06	2.6647	0.659914	505.803	1	14/36
	843, OB321	R.YFNHENIISILDIQRPR.N	2128.13	0.0127533	3	CID	9.85673e-06	2.51388	0.365697	195.373	1	13/64
	914, OB320	K.ILIYEEIMR.-	1179.64	-0.431878	2	CID	1.11988e-05	2.42729	0.429629	895.573	1	14/16
	857, OB320	K.ILIYEEIMR.-	1179.64	-0.465405	2	CID	1.17966e-05	2.49414	0.377981	1086.09	1	15/16
	783, OB323	R.TQDLSDDHCQYFIYQTLR.A	2303.04	1.24916	3	CID	1.2572e-05	3.23015	0.429437	518.271	1	23/68
	892, OB323	K.ILIYEEIMR.-	1179.64	-0.564111	2	CID	1.46113e-05	2.27926	0.398517	1094.44	1	15/16
	729, OB320	R.APEIM*LTFK.E	1065.57	0.150883	2	CID	1.65051e-05	1.87539	0.486786	595.247	1	13/16
	795, OB321	R.TQDLSDDHCQYFIYQTLR.A	2303.04	0.984751	3	CID	1.90169e-05	3.41625	0.557648	406.291	1	20/68
	793, OB321	R.DLKPSNLLLNANCDLK.V	1827.96	0.24256	3	CID	2.30783e-05	4.1832	0.477368	831.506	1	21/60
	1090, OB322	K.SNDLALDLLEK.L	1230.66	-0.37218	2	CID	2.32077e-05	3.60852	0.34025	1217.92	1	16/20
	840, OB325	K.SNDLALDLLEK.L	1230.66	-0.516859	2	CID	2.74067e-05	2.85255	0.333823	1291.27	1	16/20
	562, OB322	K.RITVEEALR.H	1086.63	-0.243364	2	CID	2.80884e-05	3.42141	0.232848	1122.05	1	14/16
	577, OB325	K.VCDFGLAR.S	937.456	-0.271163	2	CID	3.1924e-05	1.85074	0.343732	634.673	1	12/14
	877, OB323	K.SNDLALDLLEK.L	1230.66	-0.369256	2	CID	3.28257e-05	3.53712	0.362903	1301.51	1	16/20
	915, OB322	K.SNDLALDLLEK.L	1230.66	-0.20546	1	CID	3.36106e-05	2.53633	0.199286	637.595	1	11/20
	848, OB320	K.SNDLALDLLEK.L	1230.66	-0.146134	1	CID	3.64185e-05	2.3089	0.282035	714.452	1	11/20
	932, OB322	K.ILIYEEIMR.-	1179.64	-0.32912	2	CID	3.91762e-05	2.97273	0.344087	938.739	1	14/16
	752, OB325	R.TQDLSDDHCQYFIYQTLR.A	2303.04	0.369517	3	CID	3.959e-05	3.97342	0.626759	562.794	1	23/68
	602, OB324	K.VCDFGLAR.S	937.456	-0.171261	2	CID	3.96785e-05	1.84726	0.288217	650.952	1	13/14
	622, OB321	K.VCDFGLAR.S	937.456	-0.382921	2	CID	4.38265e-05	2.00926	0.432947	736.473	1	13/14
	867, OB324	K.SNDLALDLLEK.L	1230.66	-0.229874	1	CID	4.815e-05	1.84811	0.334978	385.651	1	9/20
	872, OB323	K.SNDLALDLLEK.L	1230.66	-0.358305	2	CID	4.9263e-05	2.98228	0.377776	1311.93	1	16/20
	512, OB324	K.RITVEEALR.H	1086.63	-0.181947	2	CID	4.98639e-05	3.59961	0.31128	1118.33	1	15/16
	902, OB321	K.ILIYEEIMR.-	1179.64	-0.337162	2	CID	5.03301e-05	2.69089	0.457416	1080.66	1	15/16
	657, OB322	K.VCDFGLAR.S	937.456	-0.305752	2	CID	5.09941e-05	1.87688	0.460487	745.489	1	13/14
	482, OB325	K.RITVEEALR.H	1086.63	-0.260344	2	CID	5.35231e-05	3.42457	0.257372	928.768	1	13/16
	862, OB320	K.ILIYEEIMR.-	1179.64	-0.362964	2	CID	5.40084e-05	3.22844	0.372478	1083.24	1	15/16
	937, OB322	K.ILIYEEIMR.-	1179.64	-0.343728	2	CID	5.88274e-05	2.65653	0.338058	1143.68	1	15/16
	1667, OB322	K.SNDLALDLLEK.L	1230.66	-0.358451	2	CID	6.2017e-05	3.24443	0.374917	1260.59	1	16/20
	528, OB321	K.RITVEEALR.H	1086.63	-0.273752	2	CID	6.50712e-05	3.42594	0.220153	1067.59	1	14/16
	859, OB324	K.SNDLALDLLEK.L	1230.66	-0.409025	2	CID	6.79245e-05	3.47957	0.27526	1556.25	1	17/20
	857, OB325	K.ILIYEEIMR.-	1179.64	-0.233697	2	CID	6.80749e-05	2.96985	0.443399	1000.29	1	15/16
	887, OB324	K.ILIYEEIMR.-	1179.64	-0.383528	2	CID	6.99877e-05	2.97249	0.34644	1089.57	1	15/16
	807, OB322	K.ILIYEEIM*R.-	1195.64	-0.398417	2	CID	7.33548e-05	2.53488	0.333755	1030	1	14/16
	805, OB322	K.ILIYEEIM*R.-	1195.64	-0.420399	2	CID	7.84722e-05	2.51047	0.395129	1094.98	1	14/16
	512, OB323	K.RITVEEALR.H	1086.63	-0.247954	2	CID	7.89671e-05	3.23239	0.230108	770.236	1	12/16
	842, OB320	K.SNDLALDLLEK.L	1230.66	-0.374687	2	CID	8.01443e-05	3.20359	0.310502	1302.16	1	16/20
	507, OB323	K.RITVEEALR.H	1086.63	-0.260667	2	CID	8.14721e-05	3.43551	0.186481	1003.55	1	13/16
	518, OB324	K.RITVEEALR.H	1086.63	-0.204896	2	CID	9.47607e-05	3.33844	0.231825	978.637	1	13/16
	907, OB321	K.ILIYEEIMR.-	1179.64	-0.440356	2	CID	0.000106443	2.82895	0.370242	1056.29	1	15/16
	734, OB325	K.ILIYEEIM*R.-	1195.64	-0.374923	2	CID	0.000129638	2.62705	0.285936	996.07	1	14/16
	892, OB321	K.SNDLALDLLEK.L	1230.66	-0.383207	2	CID	0.000141735	2.83548	0.190048	995.91	1	15/20
	653, OB322	K.VCDFGLAR.S	937.456	-0.358085	2	CID	0.000149231	2.15405	0.334799	680.14	1	13/14
	567, OB322	K.RITVEEALR.H	1086.63	-0.237398	2	CID	0.000150816	3.3495	0.238651	1153.68	1	13/16
	888, OB320	K.SNDLALDLLEK.L	1230.66	0.111218	2	CID	0.000153236	3.1239	0.2391	1207.58	1	16/20
	863, OB324	K.SNDLALDLLEK.L	1230.66	-0.134611	1	CID	0.000154614	2.717	0.266511	689.583	1	11/20
	767, OB324	R.DLKPSNLLLNANCDLK.V	1827.96	0.593756	3	CID	0.000171794	3.19353	0.395383	693.802	1	22/60
	487, OB325	K.RITVEEALR.H	1086.63	-0.284746	2	CID	0.000176072	3.39877	0.237218	853.19	1	14/16
	964, OB321	K.SNDLALDLLEK.L	1230.66	-0.484184	2	CID	0.000202555	2.54703	0.265953	681.213	1	14/20
	797, OB320	R.APEIMLTFK.E	1049.57	-0.326482	2	CID	0.000211851	2.74639	0.507835	695.67	1	13/16
	812, OB323	R.APEIMLTFK.E	1049.57	-0.383492	2	CID	0.000225718	2.36444	0.435078	651.37	1	13/16
	705, OB320	R.SAASTDDNSGFMTEYVATR.W	2022.87	1.35305	3	CID	0.00025911	3.39116	0.201253	565.658	1	22/72
	800, OB322	R.APEIM*LTFK.E	1065.57	-0.626704	2	CID	0.000279912	2.10079	0.577662	504.868	1	12/16
	727, OB325	K.ILIYEEIM*R.-	1195.64	-0.352871	2	CID	0.000321185	2.81909	0.252412	1099.88	1	15/16
	622, OB324	R.ITVEEALR.H	930.525	-0.500298	2	CID	0.000340494	2.31043	0.37726	673.505	1	12/14
	637, OB321	R.ITVEEALR.H	930.525	-0.489759	2	CID	0.000340494	1.76264	0.340801	767.223	1	13/14
	602, OB320	R.ITVEEALR.H	930.525	-0.181536	2	CID	0.000342025	2.26409	0.288711	805.569	1	13/14
	739, OB320	K.ILIYEEIM*R.-	1195.64	-0.377537	2	CID	0.000345198	2.61613	0.422296	1088.73	1	14/16
	879, OB323	K.SNDLALDLLEK.L	1230.66	-0.216691	1	CID	0.000350655	2.21351	0.386036	614.296	1	11/20
	582, OB325	K.VCDFGLAR.S	937.456	-0.255385	2	CID	0.000354972	2.22917	0.359711	777.258	1	13/14
	592, OB325	R.ITVEEALR.H	930.525	-0.283033	2	CID	0.000405515	2.08665	0.413604	676.852	1	12/14
	502, OB320	K.RITVEEALR.H	1086.63	-0.221696	2	CID	0.000445086	3.54711	0.296726	1451.52	1	16/16
	824, OB321	R.APEIMLTFK.E	1049.57	-0.369827	2	CID	0.000502959	2.30944	0.410631	646.951	1	13/16
	612, OB323	R.ITVEEALR.H	930.525	-0.415408	2	CID	0.000522644	2.58729	0.387401	837.296	1	13/14
	672, OB322	R.ITVEEALR.H	930.525	-0.206576	2	CID	0.000527862	1.99827	0.340282	615.551	1	12/14
	863, OB322	R.APEIMLTFK.E	1049.57	-0.329295	2	CID	0.000572298	2.28279	0.380509	633.47	1	13/16
	887, OB321	K.SNDLALDLLEK.L	1230.66	-0.327336	2	CID	0.000645834	2.89851	0.283282	1020.66	1	15/20
	742, OB320	K.ILIYEEIM*R.-	1195.64	-0.441787	2	CID	0.000649491	2.50352	0.223017	857.229	1	13/16
	847, OB320	K.SNDLALDLLEK.L	1230.66	-0.365702	2	CID	0.000659686	3.32077	0.370902	1038.18	1	15/20
	808, OB324	R.APEIMLTFK.E	1049.57	0.345351	2	CID	0.000663752	2.08647	0.2498	427.827	1	11/16
	1054, OB322	K.SNDLALDLLEK.L	1230.66	-0.442869	2	CID	0.000676786	2.34026	0.129944	1081.1	1	15/20
	867, OB322	R.APEIMLTFK.E	1049.57	-0.360375	2	CID	0.000683051	2.62471	0.402141	760.098	1	14/16
	597, OB325	R.ITVEEALR.H	930.525	-0.320041	2	CID	0.000781453	1.89192	0.307592	621.701	1	12/14
	818, OB322	R.DLKPSNLLLNANCDLK.V	1827.96	0.428595	3	CID	0.000809245	4.06904	0.335549	710.093	1	21/60
	668, OB322	R.ITVEEALR.H	930.525	-0.519976	2	CID	0.000844479	1.93461	0.344815	750.998	1	13/14
	698, OB322	K.LLAFNPTK.R	903.53	-0.122969	1	CID	0.00084775	1.77679	0.347478	575.266	1	9/14
	643, OB323	K.LLAFNPTK.R	903.53	-0.111617	1	CID	0.00085687	1.6803	0.191215	512.963	1	9/14
	917, OB322	K.SNDLALDLLEK.L	1230.66	-0.372901	2	CID	0.000919745	2.67881	0.233619	1002.31	1	15/20
	854, OB324	K.SNDLALDLLEK.L	1230.66	-0.419981	2	CID	0.000963796	3.4051	0.303333	1338.05	1	16/20
	607, OB320	R.ITVEEALR.H	930.525	-0.451617	2	CID	0.00106	2.36895	0.374373	780.672	1	13/14
	912, OB322	K.SNDLALDLLEK.L	1230.66	-0.450248	2	CID	0.00113509	2.28085	0.276579	1061.86	1	15/20
	842, OB325	K.SNDLALDLLEK.L	1230.66	-0.351054	2	CID	0.0013285	3.37827	0.39656	1207.6	1	16/20
	632, OB321	R.ITVEEALR.H	930.525	0.0588038	2	CID	0.00141831	2.36365	0.365479	619.2	1	12/14
	788, OB321	R.DLKPSNLLLNANCDLK.V	1827.96	-0.043817	3	CID	0.00142773	3.38229	0.466888	634.667	1	20/60
	565, OB320	R.SAASTDDNSGFM*TEYVATR.W	2038.87	0.64808	3	CID	0.00147174	3.18211	0.399615	890.515	1	25/72
	708, OB320	R.SAASTDDNSGFMTEYVATR.W	2022.87	0.512227	3	CID	0.00187033	3.98502	0.536041	888.98	1	26/72
	749, OB325	R.DLKPSNLLLNANCDLK.V	1827.96	-0.219665	2	CID	0.00201615	2.26978	0.455757	461.135	1	14/30
	819, OB323	R.APEIMLTFK.E	1049.57	-0.369858	2	CID	0.0022317	2.09889	0.294466	372.349	1	11/16
	962, OB322	K.SNDLALDLLEK.L	1230.66	-0.012121	2	CID	0.00223196	3.01752	0.310442	935.862	1	15/20
	903, OB321	K.ILIYEEIMR.-	1179.64	0.0291326	1	CID	0.00276606	2.08478	0.396036	493.966	1	9/16
	1478, OB322	K.SNDLALDLLEK.L	1230.66	-0.202116	2	CID	0.00280214	3.29366	0.306536	1302.47	1	16/20
	593, OB320	K.VCDFGLAR.S	937.456	0.0181942	1	CID	0.00292823	1.5469	0.162075	129.803	1	7/14
	939, OB322	K.ILIYEEIMR.-	1179.64	-0.015301	1	CID	0.00293347	2.00309	0.321931	313.954	1	8/16
	754, OB320	R.DLKPSNLLLNANCDLK.V	1827.96	0.249518	3	CID	0.00297504	3.01793	0.298097	859.873	1	23/60
	789, OB323	R.TQDLSDDHCQYFIYQTLR.A	2303.04	0.185679	3	CID	0.00299886	3.46196	0.27769	277.087	1	17/68
	739, OB321	R.SAASTDDNSGFMTEYVATR.W	2022.87	-0.00999025	3	CID	0.00320678	2.74365	0.39672	488.867	1	19/72
	758, OB320	R.DLKPSNLLLNANCDLK.V	1827.96	0.907599	3	CID	0.00328573	4.13559	0.432433	699.2	1	21/60
	618, OB324	R.ITVEEALR.H	930.525	-0.239222	2	CID	0.00338264	2.5842	0.380947	656.525	1	12/14
	843, OB325	K.SNDLALDLLEK.L	1230.66	0.96495	1	CID	0.00391839	2.32469	0.336138	464.405	1	10/20
	918, OB322	K.SNDLALDLLEK.L	1230.66	-0.126603	1	CID	0.00409468	2.67524	0.330643	505.608	1	11/20
	723, OB324	R.SAASTDDNSGFMTEYVATR.W	2022.87	0.946553	3	CID	0.00534181	2.99512	0.449986	683.076	1	22/72
	773, OB322	R.SAASTDDNSGFMTEYVATR.W	2022.87	0.167622	3	CID	0.00578513	2.48857	0.356709	653.846	1	22/72
	888, OB321	K.SNDLALDLLEK.L	1230.66	-0.121964	1	CID	0.00616594	2.01461	0.23217	595.278	1	11/20
	623, OB325	K.LLAFNPTK.R	903.53	-0.0452103	1	CID	0.00636446	1.76266	0.309845	413.784	1	8/14
	648, OB324	K.LLAFNPTK.R	903.53	-0.0839066	1	CID	0.00647985	1.47818	0.0645488	435.726	1	8/14
	742, OB323	R.APEIM*LTFK.E	1065.57	-0.469325	2	CID	0.00800913	1.69206	0.512628	628.209	1	14/16
	673, OB322	R.ITVEEALR.H	930.525	-0.035238	1	CID	0.00867191	1.74153	0.291735	172.636	1	7/14
	1184, OB322	K.SNDLALDLLEK.L	1230.66	-0.37125	2	CID	0.00964804	3.15577	0.286451	1295.14	1	16/20
	658, OB321	K.LLAFNPTK.R	903.53	-0.188887	1	CID	0.0107858	1.41867	0.241405	310.147	1	8/14
	624, OB321	K.VCDFGLAR.S	937.456	-0.0576114	1	CID	0.0126111	1.14859	0.0514273	178.114	1	8/14
	618, OB323	R.ITVEEALR.H	930.525	-0.3383	2	CID	0.0128754	2.08088	0.392333	638.023	1	12/14
	943, OB322	K.ILIYEEIMR.-	1179.64	0.0198552	1	CID	0.0137336	2.06861	0.443843	548.316	1	9/16
	778, OB323	R.DLKPSNLLLNANCDLK.V	1827.96	0.424201	3	CID	0.0145008	2.87679	0.410589	1059.83	1	23/60
	885, OB323	K.SNDLALDLLEK.L	1230.66	-0.192277	1	CID	0.0171456	2.46423	0.306213	511.921	1	11/20
	663, OB321	K.LLAFNPTK.R	903.53	-0.154097	1	CID	0.017223	1.53286	0.266593	609.306	1	9/14
	634, OB320	K.LLAFNPTK.R	903.53	-0.0875687	1	CID	0.0195154	1.79222	0.375287	541.441	1	10/14
	774, OB323	R.DLKPSNLLLNANCDLK.V	1827.96	0.647589	3	CID	0.0198122	3.84953	0.379477	878.796	1	22/60
	619, OB325	K.LLAFNPTK.R	903.53	-0.12834	1	CID	0.0211142	1.63217	0.2332	594.844	1	10/14
	703, OB325	K.ITPFDHSM*FCLR.T	1539.71	0.167128	2	CID	0.0235243	0.989542	0.120937	75.2104	1	8/22
	653, OB324	K.LLAFNPTK.R	903.53	-0.175337	1	CID	0.0239	1.93619	0.446317	466.591	1	9/14
	1894, OB322	R.DLKPSNLLLNANCDLK.V	1827.96	0.585333	3	CID	0.0256276	1.8256	0.0804107	286.891	1	14/60
	1689, OB322	K.ILIYEEIMR.-	1179.64	-0.498155	2	CID	0.0260154	2.66706	0.381951	568.64	1	11/16
	612, OB320	R.ITVEEALR.H	930.525	-0.052694	1	CID	0.0306467	1.47914	0.127622	194.609	1	8/14
	1572, OB322	K.SNDLALDLLEK.L	1230.66	0.29883	2	CID	0.0374315	2.97709	0.26141	756.062	1	13/20
	702, OB322	K.LLAFNPTK.R	903.53	-0.125533	1	CID	0.0446082	1.51952	0.205389	313.637	2	8/14
	638, OB320	K.LLAFNPTK.R	903.53	-0.149702	1	CID	0.0511218	1.46969	0.199578	291.145	1	7/14
	679, OB320	K.LLAFNPTK.R	903.53	0.997562	2	CID	0.0573002	2.19385	0.275068	333.247	1	10/14
	1912, OB322	R.ITVEEALR.H	930.525	-0.0301855	2	CID	0.0605346	1.72124	0.271571	468.084	1	10/14
	593, OB325	R.ITVEEALR.H	930.525	-0.0710046	1	CID	0.0746531	1.4316	0.123123	245.136	1	9/14
	854, OB320	R.DLKPSNLLLNANCDLK.V	1827.96	0.0498854	2	CID	0.0785774	1.36939	0.0558987	50.1157	21	5/30
	868, OB322	R.APEIMLTFK.E	1049.57	-0.082675	1	CID	0.0792063	1.86228	0.464687	568.527	1	10/16
	AnFus3 (MpkB)::cTAP asexual stage identifications
	Reference						P (pro)	Score	Coverage	MW	Accession	Peptide (Hits)
	Scan(s), File	Peptide	MH+	DeltaM	z	Type	P (pep)	XC	DeltaCn	Sp	RSp	Ions	Count
1	AN3719 | Aspergillus nidulans (AN3719.3) mitogen-activated protein kinase (translation) (355 aa)						9.99201e-15	236.234	48.9	40971.9	AN3719.3	286 (279 5 1 1 0)
	752, OB328	R.SAASTDDNSGFMTEYVATR.W	2022.87	-0.502794	2	CID	9.99201e-15	3.1066	0.720233	1398.6	1	21/36
	819, OB329	R.SAASTDDNSGFMTEYVATR.W	2022.87	0.899106	2	CID	1.66533e-14	2.25382	0.263985	1076.63	1	17/36
	700, OB329	R.SAASTDDNSGFMTEYVATR.W	2022.87	0.709714	2	CID	2.9976e-14	3.86312	0.667536	1167.75	1	18/36
	577, OB326	R.SAASTDDNSGFM*TEYVATR.W	2038.87	-0.360343	2	CID	1.01696e-12	3.04342	0.652691	945.107	1	17/36
	812, OB328	R.TQDLSDDHCQYFIYQTLR.A	2303.04	-0.223023	2	CID	2.64899e-12	3.41958	0.616248	1758.92	1	20/34
	702, OB329	R.SAASTDDNSGFMTEYVATR.W	2022.87	0.043674	2	CID	4.2466e-12	3.97561	0.706005	1623.96	1	20/36
	759, OB329	R.TQDLSDDHCQYFIYQTLR.A	2303.04	-0.470795	2	CID	7.06435e-12	3.34354	0.560482	1306.66	1	20/34
	567, OB327	R.SAASTDDNSGFM*TEYVATR.W	2038.87	-0.283566	2	CID	1.35714e-11	2.90523	0.521652	980.684	1	20/36
	807, OB328	R.TQDLSDDHCQYFIYQTLR.A	2303.04	-0.166449	2	CID	1.59872e-11	3.32235	0.598342	1501.18	1	18/34
	758, OB327	R.DLKPSNLLLNANCDLK.V	1827.96	0.0781354	2	CID	1.96787e-11	3.47528	0.543427	537.287	1	16/30
	797, OB328	R.DLKPSNLLLNANCDLK.V	1827.96	-0.296244	2	CID	2.00362e-11	3.22815	0.553855	875.497	1	19/30
	782, OB326	R.TQDLSDDHCQYFIYQTLR.A	2303.04	-0.258582	2	CID	2.11231e-11	2.87623	0.580195	1350.74	1	19/34
	764, OB331	R.TQDLSDDHCQYFIYQTLR.A	2303.04	-0.361975	2	CID	2.93243e-11	3.84199	0.651061	1547.49	1	20/34
	582, OB326	R.SAASTDDNSGFM*TEYVATR.W	2038.87	-0.387672	2	CID	9.43623e-11	2.9533	0.688665	1958.37	1	23/36
	748, OB329	R.DLKPSNLLLNANCDLK.V	1827.96	-0.427348	2	CID	1.28793e-10	2.85381	0.394773	604.628	1	16/30
	763, OB329	R.TQDLSDDHCQYFIYQTLR.A	2303.04	0.78385	2	CID	1.38192e-10	2.71859	0.527858	747.024	1	16/34
	772, OB326	R.DLKPSNLLLNANCDLK.V	1827.96	-0.319763	2	CID	1.75207e-10	1.93348	0.340864	529.298	1	16/30
	1548, OB328	R.TQDLSDDHCQYFIYQTLR.A	2303.04	0.49293	3	CID	1.80673e-10	3.69705	0.464978	592	1	23/68
	708, OB331	R.SAASTDDNSGFMTEYVATR.W	2022.87	-0.268811	2	CID	2.12317e-10	3.67045	0.598979	1251.77	1	19/36
	753, OB329	R.DLKPSNLLLNANCDLK.V	1827.96	-0.467102	2	CID	2.22951e-10	2.46164	0.368036	546.089	1	16/30
	563, OB329	R.SAASTDDNSGFM*TEYVATR.W	2038.87	-0.081967	2	CID	3.01464e-10	3.12094	0.675127	1175.97	1	19/36
	607, OB328	R.SAASTDDNSGFM*TEYVATR.W	2038.87	-0.462415	2	CID	4.24072e-10	2.69792	0.64293	1182.99	1	18/36
	602, OB328	R.SAASTDDNSGFM*TEYVATR.W	2038.87	-0.224199	2	CID	4.52773e-10	3.18901	0.67964	971.373	1	18/36
	712, OB327	R.SAASTDDNSGFMTEYVATR.W	2022.87	0.452853	2	CID	4.92809e-10	2.25007	0.363261	985.663	1	17/36
	802, OB328	R.DLKPSNLLLNANCDLK.V	1827.96	-0.341369	2	CID	5.08656e-10	3.65716	0.513587	855	1	19/30
	764, OB327	R.TQDLSDDHCQYFIYQTLR.A	2303.04	-0.189856	2	CID	5.39102e-10	3.04364	0.556926	1168.54	1	18/34
	905, OB326	R.YFNHENIISILDIQR.P	1874.98	-0.284601	2	CID	6.09219e-10	4.67748	0.468842	2092.13	1	21/28
	779, OB326	R.TQDLSDDHCQYFIYQTLR.A	2303.04	-0.52439	2	CID	6.20579e-10	2.9589	0.591446	1409.42	1	18/34
	819, OB327	R.SAASTDDNSGFMTEYVATR.W	2022.87	0.580865	2	CID	9.56732e-10	2.98584	0.520301	707.47	1	16/36
	707, OB327	R.SAASTDDNSGFMTEYVATR.W	2022.87	-0.285843	2	CID	1.28592e-09	3.08336	0.667925	1156.33	1	20/36
	563, OB327	R.SAASTDDNSGFM*TEYVATR.W	2038.87	-0.454342	2	CID	2.33729e-09	3.09636	0.694081	1060.49	1	19/36
	795, OB326	R.SAASTDDNSGFMTEYVATR.W	2022.87	0.289992	2	CID	3.55678e-09	3.0781	0.664568	764.444	1	19/36
	1943, OB328	R.DLKPSNLLLNANCDLK.V	1827.96	0.477153	2	CID	3.5745e-09	1.80177	0.259589	281.176	1	12/30
	757, OB328	R.SAASTDDNSGFMTEYVATR.W	2022.87	0.0874851	2	CID	3.68298e-09	3.73524	0.645573	1008.39	1	18/36
	762, OB327	R.DLKPSNLLLNANCDLK.V	1827.96	-0.192077	2	CID	4.16477e-09	3.38181	0.46439	799.189	1	18/30
	780, OB326	R.SAASTDDNSGFMTEYVATR.W	2022.87	-0.444149	2	CID	5.08314e-09	2.41573	0.61421	1089.18	1	18/36
	1298, OB328	R.DLKPSNLLLNANCDLK.V	1827.96	-0.197855	2	CID	9.50548e-09	2.79951	0.337041	458.657	1	14/30
	1543, OB328	R.TQDLSDDHCQYFIYQTLR.A	2303.04	1.31214	3	CID	1.4629e-08	3.20258	0.479555	299.466	1	18/68
	727, OB326	R.SAASTDDNSGFMTEYVATR.W	2022.87	-0.412808	2	CID	1.53284e-08	3.23991	0.765843	876.699	1	18/36
	1913, OB328	R.TQDLSDDHCQYFIYQTLR.A	2303.04	0.136607	3	CID	1.53469e-08	4.38423	0.611344	499.026	1	22/68
	778, OB326	R.TQDLSDDHCQYFIYQTLR.A	2303.04	0.661387	3	CID	2.45965e-08	3.04193	0.552266	757.018	1	25/68
	1340, OB326	R.SAASTDDNSGFMTEYVATR.W	2022.87	0.998752	2	CID	3.14741e-08	2.48805	0.567565	366.584	1	12/36
	722, OB326	R.SAASTDDNSGFMTEYVATR.W	2022.87	-0.0787828	2	CID	3.91299e-08	3.27245	0.683932	1348.03	1	19/36
	559, OB329	R.SAASTDDNSGFM*TEYVATR.W	2038.87	0.377546	2	CID	4.28494e-08	3.31612	0.666607	1370.48	1	20/36
	813, OB328	R.TQDLSDDHCQYFIYQTLR.A	2303.04	1.43812	3	CID	4.5878e-08	3.34276	0.468336	719.306	1	26/68
	1394, OB328	R.TQDLSDDHCQYFIYQTLR.A	2303.04	0.374099	2	CID	5.88831e-08	3.1183	0.612517	699.575	1	15/34
	898, OB326	R.YFNHENIISILDIQR.P	1874.98	-0.276503	2	CID	7.58936e-08	4.06544	0.414079	1840.19	1	20/28
	1530, OB328	R.TQDLSDDHCQYFIYQTLR.A	2303.04	1.46981	2	CID	9.19496e-08	2.56193	0.494409	1137.69	1	18/34
	1884, OB326	R.DLKPSNLLLNANCDLK.V	1827.96	-0.679962	2	CID	1.14383e-07	2.42817	0.45349	364.028	1	14/30
	762, OB331	R.TQDLSDDHCQYFIYQTLR.A	2303.04	1.37696	3	CID	1.21546e-07	3.494	0.547645	480.467	1	23/68
	1383, OB328	R.DLKPSNLLLNANCDLK.V	1827.96	-0.129537	2	CID	1.40513e-07	2.30882	0.303671	346.505	1	12/30
	890, OB329	R.DLKPSNLLLNANCDLK.V	1827.96	-0.292644	2	CID	2.51469e-07	1.84072	0.323055	346.326	1	12/30
	1109, OB326	K.ITPFDHSMFCLR.T	1523.71	-0.618709	2	CID	6.96066e-07	1.66437	0.0920154	448.08	1	12/22
	832, OB326	K.ITPFDHSMFCLR.T	1523.71	0.0412837	2	CID	7.14023e-07	1.80823	0.347476	234.141	1	12/22
	1429, OB328	R.DLKPSNLLLNANCDLK.V	1827.96	-0.763143	2	CID	9.93821e-07	2.3776	0.490001	496.822	1	15/30
	1477, OB328	K.SNDLALDLLEK.L	1230.66	-0.403723	2	CID	1.0798e-06	3.28475	0.399199	1338.13	1	17/20
	762, OB329	R.TQDLSDDHCQYFIYQTLR.A	2303.04	0.785899	3	CID	1.09547e-06	4.13487	0.535955	636.648	1	25/68
	827, OB326	R.YFNHENIISILDIQRPR.N	2128.13	1.08905	3	CID	1.15814e-06	2.95249	0.450417	298.249	1	17/64
	749, OB326	R.APEIM*LTFK.E	1065.57	-0.510595	2	CID	1.27304e-06	1.9774	0.518131	660.485	1	14/16
	757, OB329	R.TQDLSDDHCQYFIYQTLR.A	2303.04	1.0818	3	CID	1.94778e-06	4.0347	0.499349	367.526	1	23/68
	817, OB326	R.APEIMLTFK.E	1049.57	-0.359291	2	CID	2.61593e-06	2.37341	0.463663	793.483	1	14/16
	573, OB327	R.SAASTDDNSGFM*TEYVATR.W	2038.87	0.583627	3	CID	2.92416e-06	4.09255	0.587466	908.024	1	22/72
	858, OB328	R.YFNHENIISILDIQRPR.N	2128.13	0.727597	3	CID	3.25602e-06	1.78732	0.383996	254.237	1	15/64
	962, OB328	K.SNDLALDLLEK.L	1230.66	0.747176	1	CID	3.27501e-06	1.69247	0.221555	309.197	1	8/20
	397, OB326	R.ALKAMHSANVLHR.D	1447.8	-0.108735	2	CID	3.49664e-06	4.15335	0.53256	1533.99	1	19/24
	1899, OB326	K.ILIYEEIMR.-	1179.64	-0.38923	2	CID	3.56798e-06	2.49943	0.424577	1038.37	1	14/16
	723, OB329	R.APEIM*LTFK.E	1065.57	-0.456833	2	CID	3.62571e-06	2.06639	0.506271	743.547	1	14/16
	1417, OB327	K.SNDLALDLLEK.L	1230.66	-0.638777	2	CID	3.91695e-06	3.30841	0.277543	1199.42	1	16/20
	757, OB327	R.DLKPSNLLLNANCDLK.V	1827.96	0.744269	3	CID	4.52606e-06	4.29324	0.356907	1032.28	1	25/60
	729, OB329	R.APEIM*LTFK.E	1065.57	-0.374741	2	CID	5.33478e-06	2.38658	0.417013	697.231	1	14/16
	1003, OB328	R.TQDLSDDHCQYFIYQTLR.A	2303.04	1.42787	3	CID	6.98789e-06	3.49364	0.468588	532.255	1	22/68
	763, OB327	R.DLKPSNLLLNANCDLK.V	1827.96	0.424201	3	CID	7.17855e-06	3.38635	0.517701	740.348	1	21/60
	978, OB326	K.SNDLALDLLEK.L	1230.66	-0.41757	2	CID	7.87273e-06	2.83398	0.399618	1368.06	1	17/20
	843, OB328	R.APEIMLTFK.E	1049.57	-0.34166	2	CID	8.2897e-06	3.07182	0.365165	851.719	1	15/16
	1533, OB328	K.SNDLALDLLEK.L	1230.66	-0.504305	2	CID	8.59469e-06	2.37899	0.307701	896.9	1	15/20
	1468, OB329	K.SNDLALDLLEK.L	1230.66	-0.113322	2	CID	8.96874e-06	2.48939	0.317356	1023.84	1	15/20
	1015, OB326	K.SNDLALDLLEK.L	1230.66	-0.391894	2	CID	9.37172e-06	3.17062	0.413268	1261.38	1	16/20
	809, OB328	R.TQDLSDDHCQYFIYQTLR.A	2303.04	0.795786	3	CID	1.04267e-05	3.29675	0.543543	393.889	1	20/68
	872, OB327	K.ILIYEEIMR.-	1179.64	-0.303598	2	CID	1.07986e-05	3.04738	0.335139	1042.7	1	15/16
	1114, OB326	K.ITPFDHSMFCLR.T	1523.71	-1.38698	2	CID	1.08885e-05	1.78466	0.334782	633.973	1	12/22
	834, OB326	R.YFNHENIISILDIQRPR.N	2128.13	1.1242	3	CID	1.22916e-05	2.97905	0.532842	365.889	1	17/64
	490, OB329	K.RITVEEALR.H	1086.63	-0.256845	2	CID	1.23315e-05	3.4134	0.309274	1216.58	1	14/16
	492, OB329	K.RITVEEALR.H	1086.63	-0.200245	2	CID	1.25081e-05	3.59928	0.307826	1268.75	1	14/16
	867, OB329	K.ILIYEEIMR.-	1179.64	-0.430246	2	CID	1.32231e-05	2.56253	0.350657	947.385	1	15/16
	1650, OB328	K.SNDLALDLLEK.L	1230.66	-0.365293	2	CID	1.33955e-05	3.13668	0.330023	1224.18	1	16/20
	939, OB326	K.ILIYEEIMR.-	1179.64	-0.309411	2	CID	1.34421e-05	2.94846	0.451946	1093.02	1	15/16
	1658, OB328	K.SNDLALDLLEK.L	1230.66	-0.398351	2	CID	1.35026e-05	3.07122	0.403856	1458.46	1	17/20
	768, OB327	R.TQDLSDDHCQYFIYQTLR.A	2303.04	1.46559	3	CID	1.35454e-05	3.04207	0.398386	424.408	1	20/68
	867, OB331	K.ILIYEEIMR.-	1179.64	-0.441797	2	CID	1.38221e-05	2.19193	0.360963	1012.86	1	14/16
	1410, OB326	R.DLKPSNLLLNANCDLK.V	1827.96	-0.684245	2	CID	1.3885e-05	1.9841	0.435566	293.659	1	11/30
	792, OB329	R.APEIMLTFK.E	1049.57	-0.329977	2	CID	1.40618e-05	2.3513	0.31667	769.499	1	14/16
	1368, OB328	K.SNDLALDLLEK.L	1230.66	-0.447111	2	CID	1.41035e-05	3.15791	0.311087	1339.61	1	17/20
	882, OB326	K.ILIYEEIMR.-	1179.64	-0.34768	2	CID	1.48171e-05	2.93709	0.37047	955.79	1	15/16
	929, OB326	K.ILIYEEIMR.-	1179.64	-0.293794	2	CID	1.53045e-05	2.82104	0.344784	942.983	1	14/16
	708, OB329	R.SAASTDDNSGFMTEYVATR.W	2022.87	-0.918193	3	CID	1.59557e-05	2.81243	0.506763	1030.03	1	23/72
	862, OB328	R.YFNHENIISILDIQRPR.N	2128.13	0.96124	3	CID	1.67022e-05	2.58269	0.471501	632.599	1	19/64
	917, OB328	K.ILIYEEIMR.-	1179.64	-0.376465	2	CID	1.81336e-05	2.68484	0.443557	869.566	1	14/16
	887, OB326	K.ILIYEEIMR.-	1179.64	-0.379976	2	CID	1.94389e-05	2.61179	0.360199	1159.88	1	15/16
	1527, OB326	K.SNDLALDLLEK.L	1230.66	-0.358622	2	CID	2.08467e-05	3.0936	0.334747	1170.99	1	16/20
	738, OB327	K.ILIYEEIM*R.-	1195.64	-0.375141	2	CID	2.11967e-05	2.40499	0.329964	1226.16	1	15/16
	765, OB327	R.TQDLSDDHCQYFIYQTLR.A	2303.04	0.811167	3	CID	2.24259e-05	4.14112	0.529695	471.043	1	21/68
	922, OB328	K.ILIYEEIMR.-	1179.64	-0.333131	2	CID	2.59965e-05	2.68429	0.331687	1070.43	1	15/16
	1585, OB328	K.SNDLALDLLEK.L	1230.66	-0.449105	2	CID	2.82966e-05	3.51645	0.338517	1246.87	1	16/20
	867, OB327	K.ILIYEEIMR.-	1179.64	-0.337828	2	CID	2.97452e-05	2.65006	0.46424	1166.58	1	15/16
	857, OB331	K.SNDLALDLLEK.L	1230.66	-0.314077	2	CID	3.27661e-05	3.61026	0.319587	1242.77	1	16/20
	898, OB328	K.SNDLALDLLEK.L	1230.66	-0.0872962	1	CID	3.40861e-05	2.23982	0.333061	662.419	1	12/20
	793, OB327	R.APEIMLTFK.E	1049.57	-0.305908	2	CID	3.53098e-05	3.00831	0.382272	962.239	1	15/16
	729, OB326	R.SAASTDDNSGFMTEYVATR.W	2022.87	0.764546	3	CID	3.85824e-05	4.39577	0.277285	1335.31	1	27/72
	547, OB328	K.RITVEEALR.H	1086.63	-0.207457	2	CID	3.86968e-05	3.39179	0.310229	1430.2	1	15/16
	542, OB328	K.RITVEEALR.H	1086.63	-0.206664	2	CID	4.36424e-05	3.34057	0.254435	1022.99	1	14/16
	787, OB328	K.ILIYEEIM*R.-	1195.64	-0.464075	2	CID	4.4636e-05	2.29101	0.422587	1085.89	1	15/16
	494, OB327	K.RITVEEALR.H	1086.63	-0.269888	2	CID	4.76554e-05	3.84287	0.316429	1407.1	1	15/16
	862, OB329	K.ILIYEEIMR.-	1179.64	-0.236001	2	CID	4.89752e-05	2.94651	0.41932	1018.13	1	15/16
	1614, OB328	R.TQDLSDDHCQYFIYQTLR.A	2303.04	-1.255	3	CID	5.11608e-05	3.1201	0.516198	385.524	1	19/68
	497, OB327	K.RITVEEALR.H	1086.63	-0.234115	2	CID	5.36188e-05	3.13297	0.296498	1113.02	1	14/16
	752, OB329	R.DLKPSNLLLNANCDLK.V	1827.96	0.487921	3	CID	5.65455e-05	4.68378	0.48317	1218.18	1	25/60
	1607, OB326	K.SNDLALDLLEK.L	1230.66	-0.344987	2	CID	5.65674e-05	3.66747	0.310193	1594.18	1	17/20
	517, OB326	K.RITVEEALR.H	1086.63	-0.207048	2	CID	6.14169e-05	4.03848	0.327499	1267.54	1	14/16
	764, OB326	K.ILIYEEIM*R.-	1195.64	-0.4137	2	CID	6.28888e-05	2.17823	0.27567	939.271	1	14/16
	593, OB331	K.VCDFGLAR.S	937.456	-0.294364	2	CID	7.10969e-05	1.95286	0.421561	642.615	1	12/14
	894, OB329	K.SNDLALDLLEK.L	1230.66	-0.387663	2	CID	7.39149e-05	3.27846	0.30544	1008	1	15/20
	862, OB331	K.ILIYEEIMR.-	1179.64	-0.385426	2	CID	7.51997e-05	2.77868	0.310443	1068.1	1	15/16
	734, OB331	K.ILIYEEIM*R.-	1195.64	-0.337269	2	CID	8.09199e-05	2.97638	0.384139	1130.16	1	15/16
	1875, OB328	R.DLKPSNLLLNANCDLK.V	1827.96	0.527893	2	CID	8.31219e-05	1.24633	0.21293	196.947	1	9/30
	587, OB327	K.VCDFGLAR.S	937.456	-0.31124	2	CID	8.91353e-05	2.1104	0.468494	760.288	1	13/14
	1118, OB328	R.TQDLSDDHCQYFIYQTLR.A	2303.04	-0.471411	2	CID	9.22656e-05	2.01447	0.286713	576.477	1	13/34
	758, OB326	K.ILIYEEIM*R.-	1195.64	-0.347184	2	CID	9.23379e-05	2.88234	0.388466	1178.08	1	15/16
	1892, OB328	R.TQDLSDDHCQYFIYQTLR.A	2303.04	1.17225	3	CID	0.000100322	4.04682	0.53001	358.569	1	20/68
	1089, OB328	K.SNDLALDLLEK.L	1230.66	-0.406767	2	CID	0.000101489	3.24034	0.295061	1470.51	1	17/20
	583, OB327	K.VCDFGLAR.S	937.456	-0.279304	2	CID	0.000103678	2.29921	0.354344	589.678	1	12/14
	512, OB326	K.RITVEEALR.H	1086.63	-0.28811	2	CID	0.000121151	3.20962	0.291849	1149.64	1	14/16
	727, OB327	R.APEIM*LTFK.E	1065.57	-0.362076	2	CID	0.000121207	2.61586	0.463402	528.413	1	14/16
	1467, OB328	K.SNDLALDLLEK.L	1230.66	-0.419016	2	CID	0.000124469	3.04606	0.344058	958.112	1	15/20
	852, OB331	K.SNDLALDLLEK.L	1230.66	-0.380758	2	CID	0.000125104	2.9421	0.311018	1307.47	1	16/20
	857, OB327	K.SNDLALDLLEK.L	1230.66	-0.168351	1	CID	0.000129822	1.919	0.217225	776.427	1	12/20
	584, OB326	R.SAASTDDNSGFM*TEYVATR.W	2038.87	0.448862	3	CID	0.000144858	3.50607	0.544225	1003.78	1	24/72
	1867, OB326	R.APEIMLTFK.E	1049.57	-0.353935	2	CID	0.000149032	2.22791	0.236039	530.074	1	11/16
	897, OB328	K.SNDLALDLLEK.L	1230.66	-0.388761	2	CID	0.000151417	2.87021	0.303656	1047.69	1	15/20
	1149, OB328	K.SNDLALDLLEK.L	1230.66	-0.423658	2	CID	0.000177101	2.86306	0.287776	1055.55	1	15/20
	1959, OB328	K.SNDLALDLLEK.L	1230.66	-0.337187	2	CID	0.000181265	3.19225	0.397771	998.776	1	15/20
	598, OB327	R.ITVEEALR.H	930.525	-0.525424	2	CID	0.000191016	2.42132	0.327719	887.091	1	13/14
	668, OB326	R.ITVEEALR.H	930.525	-0.0456884	2	CID	0.00019629	2.11135	0.380364	542.103	1	11/14
	902, OB328	K.SNDLALDLLEK.L	1230.66	-0.337339	2	CID	0.000197666	3.46327	0.381288	1098.98	1	15/20
	633, OB328	K.VCDFGLAR.S	937.456	-0.285811	2	CID	0.000202413	2.20594	0.414901	616.878	1	12/14
	778, OB328	R.APEIM*LTFK.E	1065.57	-0.411484	2	CID	0.000206227	2.37739	0.500649	587.491	1	14/16
	1955, OB328	R.DLKPSNLLLNANCDLK.V	1827.96	1.07674	2	CID	0.00021609	1.88534	0.443872	383.454	1	13/30
	993, OB328	K.SNDLALDLLEK.L	1230.66	-0.330363	2	CID	0.00022462	3.61635	0.371514	1035.21	1	15/20
	734, OB327	R.APEIM*LTFK.E	1065.57	-0.06926	2	CID	0.000226509	2.19373	0.396626	717.031	1	14/16
	1933, OB328	R.ITVEEALR.H	930.525	-0.693063	2	CID	0.000226559	2.02228	0.316948	628.261	1	12/14
	847, OB327	K.SNDLALDLLEK.L	1230.66	-0.373556	2	CID	0.000228193	2.53908	0.391789	1014.75	1	15/20
	867, OB326	K.SNDLALDLLEK.L	1230.66	-0.424162	2	CID	0.000230495	2.70168	0.33154	1042.47	1	15/20
	803, OB328	R.DLKPSNLLLNANCDLK.V	1827.96	0.902472	3	CID	0.000232232	3.93095	0.444516	708.84	1	20/60
	622, OB326	R.ITVEEALR.H	930.525	-0.412654	2	CID	0.000236498	2.12325	0.31994	750.647	1	13/14
	644, OB328	R.ITVEEALR.H	930.525	-0.437404	2	CID	0.0002366	2.27187	0.399312	861.914	1	13/14
	497, OB331	K.RITVEEALR.H	1086.63	-0.196481	2	CID	0.000238327	3.42371	0.260706	995.54	1	13/16
	852, OB329	K.SNDLALDLLEK.L	1230.66	-0.0958411	1	CID	0.000241787	2.74852	0.295069	878.895	1	12/20
	585, OB328	K.LLAFNPTKR.I	1059.63	-0.330039	2	CID	0.000250433	2.92403	0.315675	821.4	1	13/16
	713, OB327	R.SAASTDDNSGFMTEYVATR.W	2022.87	1.09743	3	CID	0.000259345	2.84569	0.474622	736.473	1	24/72
	888, OB329	K.SNDLALDLLEK.L	1230.66	0.279439	2	CID	0.000263381	2.89374	0.207995	881.409	1	14/20
	1297, OB328	K.SNDLALDLLEK.L	1230.66	-0.327858	2	CID	0.000276585	2.678	0.313747	1322.29	1	16/20
	747, OB329	R.DLKPSNLLLNANCDLK.V	1827.96	0.96546	3	CID	0.000281881	3.71863	0.315107	931.32	1	23/60
	723, OB326	R.SAASTDDNSGFMTEYVATR.W	2022.87	-0.215801	3	CID	0.000295144	2.20793	0.178521	745.018	1	22/72
	1010, OB326	K.SNDLALDLLEK.L	1230.66	-0.30156	2	CID	0.000296439	3.56325	0.296699	1192.63	1	16/20
	1238, OB328	K.SNDLALDLLEK.L	1230.66	-0.391166	2	CID	0.000311845	2.51444	0.165164	1194.34	1	16/20
	1877, OB328	R.ITVEEALR.H	930.525	0.140582	2	CID	0.000337569	1.99447	0.340645	442.083	1	10/14
	847, OB329	K.SNDLALDLLEK.L	1230.66	-0.294546	2	CID	0.000347338	2.79373	0.462485	1021.7	1	15/20
	767, OB331	R.TQDLSDDHCQYFIYQTLR.A	2303.04	0.811899	3	CID	0.000363824	4.34361	0.57005	522.683	1	22/68
	947, OB328	K.SNDLALDLLEK.L	1230.66	-0.383085	2	CID	0.000383524	3.62835	0.337114	1054.13	1	15/20
	722, OB327	K.ITPFDHSM*FCLR.T	1539.71	0.0494521	2	CID	0.000386934	1.29327	0.297463	82.1827	1	9/22
	1873, OB327	K.SNDLALDLLEK.L	1230.66	-0.430342	2	CID	0.000395692	2.3317	0.264097	1015.99	1	15/20
	740, OB331	K.ILIYEEIM*R.-	1195.64	-0.287613	2	CID	0.000435668	2.8792	0.291163	1008.22	1	14/16
	1143, OB328	K.SNDLALDLLEK.L	1230.66	-0.219618	2	CID	0.000437038	3.27854	0.294058	1309.43	1	16/20
	863, OB326	K.SNDLALDLLEK.L	1230.66	-0.379887	2	CID	0.000451736	3.27433	0.363828	1101.45	1	15/20
	678, OB326	R.ITVEEALR.H	930.525	-0.383904	2	CID	0.000452051	2.08059	0.247582	615.805	1	12/14
	1227, OB328	R.DLKPSNLLLNANCDLK.V	1827.96	0.21468	2	CID	0.000482182	2.50539	0.36405	229.335	1	11/30
	777, OB326	R.DLKPSNLLLNANCDLK.V	1827.96	0.338507	3	CID	0.000484166	3.17445	0.406618	939.248	1	22/60
	1048, OB328	K.SNDLALDLLEK.L	1230.66	-0.398201	2	CID	0.000518493	3.4302	0.361889	1280.21	1	16/20
	1887, OB328	R.ITVEEALR.H	930.525	0.327358	2	CID	0.000541929	1.73906	0.172694	676.208	1	12/14
	597, OB329	R.ITVEEALR.H	930.525	-0.367038	2	CID	0.000556142	2.5382	0.404404	807.52	1	13/14
	1852, OB326	K.SNDLALDLLEK.L	1230.66	-0.406327	2	CID	0.000586358	3.00924	0.344591	1263.57	1	16/20
	907, OB326	K.SNDLALDLLEK.L	1230.66	0.265556	2	CID	0.00060061	3.84811	0.341682	1198	1	16/20
	783, OB328	K.ILIYEEIM*R.-	1195.64	-0.427118	2	CID	0.000617857	2.27522	0.247515	989.35	1	14/16
	1574, OB327	K.SNDLALDLLEK.L	1230.66	0.148037	2	CID	0.000700719	2.91383	0.39577	930.285	1	15/20
	843, OB329	K.SNDLALDLLEK.L	1230.66	-0.336393	2	CID	0.000710247	3.56257	0.449037	1116.67	1	15/20
	1537, OB328	K.SNDLALDLLEK.L	1230.66	-0.253706	2	CID	0.000715521	3.16454	0.304991	971.544	1	15/20
	994, OB327	K.SNDLALDLLEK.L	1230.66	-0.359007	2	CID	0.000726422	2.65429	0.337097	1058.21	1	15/20
	898, OB327	K.SNDLALDLLEK.L	1230.66	0.631879	2	CID	0.000736562	3.62352	0.247522	914.709	1	14/20
	1917, OB328	K.SNDLALDLLEK.L	1230.66	-0.394153	2	CID	0.000736562	3.39981	0.421065	1066.37	1	15/20
	617, OB326	R.ITVEEALR.H	930.525	-0.428449	2	CID	0.000744071	2.16946	0.318539	621.052	1	12/14
	1882, OB328	K.SNDLALDLLEK.L	1230.66	-0.402122	2	CID	0.000762307	3.57977	0.23297	1055.71	1	15/20
	743, OB327	K.ILIYEEIM*R.-	1195.64	-0.379386	2	CID	0.000789693	2.93453	0.2944	1111.29	1	15/16
	1347, OB326	K.SNDLALDLLEK.L	1230.66	-0.418424	2	CID	0.000798105	2.94768	0.250391	1344.92	1	16/20
	1097, OB328	K.SNDLALDLLEK.L	1230.66	-0.381449	2	CID	0.000805621	2.92826	0.278065	1432.29	1	17/20
	912, OB326	K.SNDLALDLLEK.L	1230.66	-0.464262	2	CID	0.000847835	3.19022	0.251101	973.761	1	15/20
	603, OB327	R.ITVEEALR.H	930.525	-0.349073	2	CID	0.00087039	1.99592	0.35176	636.355	1	12/14
	852, OB327	K.SNDLALDLLEK.L	1230.66	-0.370487	2	CID	0.000905904	3.2552	0.385096	1103.34	1	15/20
	602, OB329	R.ITVEEALR.H	930.525	-0.384992	2	CID	0.000911757	2.76442	0.355135	690.786	1	12/14
	607, OB331	R.ITVEEALR.H	930.525	-0.438286	2	CID	0.000911757	2.0419	0.298092	600.816	1	12/14
	648, OB328	R.ITVEEALR.H	930.525	-0.302188	2	CID	0.000911757	2.31423	0.342826	710.71	1	12/14
	1604, OB328	K.SNDLALDLLEK.L	1230.66	-0.439354	2	CID	0.00112178	2.84137	0.299557	969.064	1	15/20
	1175, OB327	K.SNDLALDLLEK.L	1230.66	-0.209608	2	CID	0.0013209	2.81807	0.178895	770.002	1	13/20
	1465, OB329	K.SNDLALDLLEK.L	1230.66	-0.376676	2	CID	0.00137704	3.47675	0.337395	1021.56	1	16/20
	630, OB331	K.LLAFNPTK.R	903.53	-0.0624222	1	CID	0.00153075	1.78646	0.29219	525.413	1	9/14
	1573, OB326	K.SNDLALDLLEK.L	1230.66	-0.260425	2	CID	0.00157164	3.06173	0.316037	817.34	1	14/20
	1365, OB326	K.SNDLALDLLEK.L	1230.66	-0.436399	2	CID	0.00175419	2.41007	0.288219	1595.23	1	16/20
	652, OB326	K.LLAFNPTK.R	903.53	-0.106734	1	CID	0.00177537	1.72286	0.223235	599.653	1	9/14
	872, OB326	K.SNDLALDLLEK.L	1230.66	-0.041886	1	CID	0.00185398	2.2284	0.239012	524.677	1	10/20
	873, OB331	K.ILIYEEIMR.-	1179.64	-0.256024	1	CID	0.00189597	1.98567	0.363706	474.784	1	10/16
	1103, OB327	K.SNDLALDLLEK.L	1230.66	1.34755	2	CID	0.0019292	3.27723	0.201048	930.874	1	14/20
	762, OB328	K.ITPFDHSM*FCLR.T	1539.71	0.242323	2	CID	0.00207691	0.697114	0.125209	128.468	1	11/22
	920, OB328	K.ILIYEEIMR.-	1179.64	0.214931	1	CID	0.00227582	1.59958	0.318976	350.78	1	8/16
	945, OB326	R.APEIMLTFK.E	1049.57	0.867568	2	CID	0.00242983	2.95067	0.334411	393.407	1	11/16
	1195, OB328	R.TQDLSDDHCQYFIYQTLR.A	2303.04	1.1327	3	CID	0.00248682	2.62894	0.309267	201.282	2	15/68
	608, OB326	K.VCDFGLAR.S	937.456	-0.00731845	1	CID	0.0026835	1.04702	0.121021	174.592	1	8/14
	1082, OB326	R.NYESFNEVYLIQELMETDMHR.V	2661.2	1.21722	3	CID	0.00271873	3.43166	0.587353	181.779	1	17/80
	602, OB331	R.ITVEEALR.H	930.525	-0.545159	2	CID	0.00278602	2.56589	0.404026	851.28	1	13/14
	1922, OB328	K.SNDLALDLLEK.L	1230.66	-0.309492	2	CID	0.00309394	3.29805	0.402528	847.486	1	14/20
	773, OB326	R.DLKPSNLLLNANCDLK.V	1827.96	0.658576	3	CID	0.00314826	4.48798	0.364136	1251.95	1	26/60
	1519, OB328	R.DLKPSNLLLNANCDLK.V	1827.96	-0.918082	2	CID	0.00321616	2.18006	0.432022	519.755	1	16/30
	623, OB326	R.ITVEEALR.H	930.525	-0.0479333	1	CID	0.00347768	1.56343	0.0528744	76.2625	12	5/14
	755, OB326	R.APEIM*LTFK.E	1065.57	0.270756	2	CID	0.0035466	2.80997	0.552543	398.724	1	13/16
	1338, OB328	R.TQDLSDDHCQYFIYQTLR.A	2303.04	1.3202	3	CID	0.00361861	3.2171	0.523665	216.474	1	15/68
	917, OB327	K.SNDLALDLLEK.L	1230.66	0.348467	2	CID	0.00415297	2.43807	0.231874	596.029	1	12/20
	797, OB327	R.APEIMLTFK.E	1049.57	-0.0154878	2	CID	0.00421985	1.95784	0.375425	544.213	1	12/16
	1129, OB328	R.SAASTDDNSGFMTEYVATR.W	2022.87	0.670403	2	CID	0.00428542	2.0084	0.454066	385.701	1	14/36
	1458, OB328	R.SAASTDDNSGFM*TEYVATR.W	2038.87	0.225425	2	CID	0.00432604	1.80049	0.285382	79.2467	4	7/36
	967, OB326	R.NYESFNEVYLIQELM*ETDMHR.V	2677.2	1.49186	3	CID	0.00438808	2.79788	0.0259548	152.405	1	18/80
	967, OB326	R.NYESFNEVYLIQELMETDM*HR.V	2677.2	1.49186	3	CID	0.00438808	2.72526	0.493116	135.937	2	17/80
	677, OB328	K.LLAFNPTK.R	903.53	-0.0864701	1	CID	0.00447765	1.86729	0.323125	490.312	1	9/14
	1233, OB326	R.APEIMLTFK.E	1049.57	0.0477141	2	CID	0.00459985	1.78078	0.308627	169.279	1	8/16
	1000, OB327	K.SNDLALDLLEK.L	1230.66	-0.436201	2	CID	0.0050196	3.07801	0.294015	1186.35	1	16/20
	1542, OB328	R.ITVEEALR.H	930.525	0.224819	2	CID	0.00504533	2.34722	0.292898	409.025	1	10/14
	853, OB327	K.SNDLALDLLEK.L	1230.66	-0.229386	1	CID	0.00512735	2.12335	0.269303	703.246	1	11/20
	847, OB328	R.APEIMLTFK.E	1049.57	-0.37765	2	CID	0.00524489	2.34403	0.381368	627.199	1	13/16
	812, OB326	R.APEIMLTFK.E	1049.57	-0.357	2	CID	0.0084253	2.64311	0.466718	739.458	1	13/16
	1314, OB328	K.VCDFGLAR.S	937.456	-0.00605016	2	CID	0.00870513	1.66863	0.116258	464.823	1	11/14
	849, OB328	R.APEIMLTFK.E	1049.57	-0.235507	1	CID	0.00872361	1.84861	0.264322	473.893	1	9/16
	1552, OB328	K.LLAFNPTK.R	903.53	0.273846	2	CID	0.00881409	1.76537	0.224869	373.334	1	11/14
	1577, OB328	R.ITVEEALR.H	930.525	-0.142246	2	CID	0.00944931	1.62446	0.214694	530.845	1	11/14
	623, OB327	K.LLAFNPTK.R	903.53	-0.060347	1	CID	0.00981614	1.65099	0.269016	612.205	1	10/14
	945, OB328	K.SNDLALDLLEK.L	1230.66	0.870223	1	CID	0.0101013	2.31824	0.275221	610.749	1	11/20
	799, OB329	R.APEIMLTFK.E	1049.57	1.12032	2	CID	0.0115922	1.97451	0.316457	700.769	1	14/16
	1670, OB326	R.APEIMLTFK.E	1049.57	-0.665147	2	CID	0.011718	1.8683	0.433651	359.255	1	10/16
	1518, OB326	K.VCDFGLAR.S	937.456	0.736586	2	CID	0.0124982	2.11443	0.311793	408.533	2	10/14
	880, OB329	R.YFNHENIISILDIQR.P	1874.98	0.279665	3	CID	0.0130117	3.49606	0.301859	1000.63	1	23/56
	884, OB326	K.ILIYEEIMR.-	1179.64	-0.0340999	1	CID	0.0132826	1.59082	0.108641	401.647	1	9/16
	869, OB331	K.ILIYEEIMR.-	1179.64	-0.112469	1	CID	0.0133309	1.13215	0.0718151	458.796	1	10/16
	583, OB329	K.VCDFGLAR.S	937.456	-0.0198917	1	CID	0.0140875	1.77782	0.254148	220.75	1	9/14
	1284, OB326	K.SNDLALDLLEK.L	1230.66	-0.415617	2	CID	0.01417	3.01286	0.260476	769.742	1	13/20
	804, OB327	R.VIRTQDLSDDHCQYFIYQTLR.A	2671.29	-0.0563134	3	CID	0.0143881	1.3027	0.00224255	176.146	1	13/80
	952, OB328	K.SNDLALDLLEK.L	1230.66	-0.466911	2	CID	0.0147363	2.55818	0.239277	846.662	1	14/20
	1289, OB328	R.ITVEEALR.H	930.525	1.06979	2	CID	0.0149396	1.11078	0.05578	205.42	1	9/14
	1563, OB328	K.VCDFGLAR.S	937.456	-0.217963	2	CID	0.0153443	1.87244	0.273164	396.982	1	10/14
	1245, OB329	K.SNDLALDLLEK.L	1230.66	-0.741316	2	CID	0.0156769	2.47611	0.3157	899.382	1	14/20
	627, OB327	K.LLAFNPTK.R	903.53	-0.140913	1	CID	0.0158788	1.62809	0.345234	470.846	1	9/14
	1158, OB329	R.APEIMLTFK.E	1049.57	1.00526	2	CID	0.0158826	1.68734	0.179481	175.435	1	7/16
	1904, OB328	R.DLKPSNLLLNANCDLK.V	1827.96	0.746466	3	CID	0.0165777	3.08647	0.369974	714.851	1	21/60
	903, OB326	R.YFNHENIISILDIQR.P	1874.98	0.838137	3	CID	0.0171305	3.21029	0.340849	820.091	1	20/56
	1522, OB328	R.ITVEEALR.H	930.525	-0.495354	2	CID	0.0180182	1.75014	0.290044	441.981	1	10/14
	627, OB329	K.LLAFNPTK.R	903.53	-0.0802445	1	CID	0.0180726	1.74891	0.318839	471.274	1	9/14
	933, OB328	R.YFNHENIISILDIQR.P	1874.98	0.711062	3	CID	0.018645	3.7275	0.407087	717.73	1	19/56
	1739, OB328	R.DLKPSNLLLNANCDLK.V	1827.96	-0.375264	2	CID	0.0187887	1.24716	0.195646	224.685	1	10/30
	1879, OB328	K.SNDLALDLLEK.L	1230.66	-0.410191	2	CID	0.0190981	2.91386	0.328384	695.974	1	13/20
	1895, OB327	R.ITVEEALR.H	930.525	-0.622593	2	CID	0.0206546	1.35489	0.294098	505.567	1	10/14
	798, OB328	R.DLKPSNLLLNANCDLK.V	1827.96	0.446173	3	CID	0.0214088	3.65718	0.292756	629.593	1	19/60
	1524, OB328	R.YFNHENIISILDIQRPR.N	2128.13	-0.347598	3	CID	0.0224184	1.54605	0.282334	364.757	1	16/64
	480, OB326	R.ALKAM*HSANVLHR.D	1463.79	-1.39401	2	CID	0.0226271	2.03807	0.151034	367.351	1	11/24
	798, OB327	R.APEIMLTFK.E	1049.57	-0.023593	1	CID	0.026571	1.64865	0.240145	411.666	1	9/16
	1623, OB328	R.ITVEEALR.H	930.525	-0.72855	2	CID	0.0279886	1.43892	0.128569	292.579	1	8/14
	1883, OB326	R.TQDLSDDHCQYFIYQTLR.A	2303.04	0.442759	3	CID	0.0289474	3.24119	0.525634	166.592	1	14/68
	649, OB326	K.LLAFNPTK.R	903.53	-0.101119	1	CID	0.0320424	1.75401	0.233566	497.918	1	9/14
	1890, OB326	K.VCDFGLAR.S	937.456	-1.03099	2	CID	0.0331283	1.49987	0.333804	320.68	1	9/14
	855, OB328	R.APEIMLTFK.E	1049.57	-0.393356	1	CID	0.0333037	2.39409	0.489494	636.697	1	11/16
	622, OB329	K.LLAFNPTK.R	903.53	-0.0955033	1	CID	0.0380237	1.64472	0.384012	615.667	1	10/14
	1643, OB328	R.ITVEEALR.H	930.525	0.509731	2	CID	0.0391795	2.16166	0.353838	489.493	1	10/14
	1552, OB326	R.ITVEEALR.H	930.525	-1.05654	2	CID	0.0498767	1.18015	0.0828088	168.094	2	7/14
	813, OB326	R.APEIMLTFK.E	1049.57	0.00594802	1	CID	0.0623265	2.01626	0.49525	440.938	1	10/16
	603, OB326	K.VCDFGLAR.S	937.456	-0.079462	1	CID	0.0656946	1.43684	0.161292	105.835	2	6/14
	627, OB326	R.ITVEEALR.H	930.525	0.0303138	1	CID	0.0681839	0.974718	0.054302	101.781	1	6/14
	794, OB329	R.APEIMLTFK.E	1049.57	-0.0502043	1	CID	0.0684529	1.55109	0.354903	607.604	1	11/16
	1450, OB328	R.ITVEEALR.H	930.525	-0.194217	2	CID	0.0769553	1.77245	0.289805	379.898	1	9/14
	598, OB329	R.ITVEEALR.H	930.525	0.0179847	1	CID	0.0777255	1.89263	0.281963	349.127	1	10/14
	590, OB326	R.SAASTDDNSGFMTEYVATR.W	2022.87	-0.295645	2	CID	0.0826037	2.05534	0.457158	171.033	1	8/36
	1913, OB326	R.ITVEEALR.H	930.525	-0.94022	2	CID	0.088267	1.4712	0.180895	388.637	1	9/14
	672, OB328	K.LLAFNPTK.R	903.53	-0.165205	1	CID	0.0921675	1.96829	0.266042	590.684	1	9/14
	597, OB327	R.ITVEEALR.H	930.525	-0.12618	1	CID	0.0952368	1.13753	0.180617	103.098	2	6/14
	AnFus3 (MpkB)::cTAP sexual stage identifications
	Reference						P (pro)	Score	Coverage	MW	Accession	Peptide (Hits)
	Scan(s), File	Peptide	MH+	DeltaM	z	Type	P (pep)	XC	DeltaCn	Sp	RSp	Ions	Count
1	AN3719 | Aspergillus nidulans (AN3719.3) mitogen-activated protein kinase (translation) (355 aa)						2.70894e-13	272.263	61	40971.9	AN3719.3	293 (286 6 1 0 0)
	728, OB333	R.SAASTDDNSGFMTEYVATR.W	2022.87	-0.276761	2	CID	2.70894e-13	3.3573	0.743776	1028.5	1	18/36
	777, OB334	R.SAASTDDNSGFMTEYVATR.W	2022.87	-0.249132	2	CID	5.11813e-13	3.51188	0.707651	1192.65	1	19/36
	622, OB334	R.SAASTDDNSGFM*TEYVATR.W	2038.87	-0.46218	2	CID	7.23865e-13	3.24082	0.670411	1337.88	1	19/36
	787, OB335	R.TQDLSDDHCQYFIYQTLR.A	2303.04	-0.13396	2	CID	1.18905e-12	3.55559	0.639225	1080.94	1	17/34
	557, OB337	R.SAASTDDNSGFM*TEYVATR.W	2038.87	-0.245597	2	CID	1.41442e-12	4.06162	0.658018	1420.71	1	20/36
	590, OB333	R.SAASTDDNSGFM*TEYVATR.W	2038.87	-0.248359	2	CID	2.41807e-12	2.67017	0.598757	1457.98	1	20/36
	727, OB335	R.SAASTDDNSGFMTEYVATR.W	2022.87	0.0927585	2	CID	2.5524e-12	2.75769	0.569081	930.277	1	19/36
	1953, OB334	R.DLKPSNLLLNANCDLK.V	1827.96	-0.0257566	2	CID	3.68816e-12	3.98129	0.486829	547.447	1	16/30
	627, OB334	R.SAASTDDNSGFM*TEYVATR.W	2038.87	-0.283464	2	CID	4.03122e-12	3.1313	0.71662	1593.85	1	21/36
	568, OB332	R.SAASTDDNSGFM*TEYVATR.W	2038.87	-0.235557	2	CID	6.56697e-12	3.42698	0.608643	1253.55	1	19/36
	712, OB332	R.SAASTDDNSGFMTEYVATR.W	2022.87	0.505161	2	CID	7.2875e-12	3.79833	0.687034	1104.27	1	18/36
	572, OB332	R.SAASTDDNSGFM*TEYVATR.W	2038.87	-0.205161	2	CID	7.44182e-12	3.74509	0.6855	1298.25	1	20/36
	707, OB332	R.SAASTDDNSGFMTEYVATR.W	2022.87	-0.36697	2	CID	1.64346e-11	3.6017	0.695792	1655.68	1	21/36
	837, OB334	R.TQDLSDDHCQYFIYQTLR.A	2303.04	-0.211175	2	CID	1.65978e-11	4.259	0.677657	1287.85	1	18/34
	822, OB334	R.DLKPSNLLLNANCDLK.V	1827.96	-0.317973	2	CID	2.06513e-11	4.24256	0.523441	655.97	1	17/30
	807, OB336	R.TQDLSDDHCQYFIYQTLR.A	2303.04	-0.180823	2	CID	2.83862e-11	3.90985	0.600206	1219.85	1	18/34
	769, OB332	R.TQDLSDDHCQYFIYQTLR.A	2303.04	-0.261013	2	CID	3.3813e-11	3.77172	0.566688	1257.87	1	18/34
	832, OB334	R.TQDLSDDHCQYFIYQTLR.A	2303.04	-0.308592	2	CID	3.51785e-11	3.14693	0.543685	1269.28	1	19/34
	782, OB335	R.DLKPSNLLLNANCDLK.V	1827.96	-0.688639	2	CID	4.78306e-11	2.43496	0.341397	648.283	1	17/30
	907, OB335	R.YFNHENIISILDIQR.P	1874.98	-0.304706	2	CID	5.23059e-11	4.5611	0.389427	2137.65	1	20/28
	792, OB335	R.TQDLSDDHCQYFIYQTLR.A	2303.04	-0.236231	2	CID	5.36415e-11	3.28755	0.580704	1126.12	1	19/34
	953, OB334	R.YFNHENIISILDIQR.P	1874.98	-0.199939	2	CID	6.01252e-11	4.58041	0.578165	2511.6	1	22/28
	748, OB337	R.TQDLSDDHCQYFIYQTLR.A	2303.04	-0.180928	2	CID	6.41165e-11	4.5233	0.595656	1847.04	1	21/34
	783, OB333	R.DLKPSNLLLNANCDLK.V	1827.96	-0.00187243	2	CID	6.82765e-11	3.02567	0.389521	522.878	1	15/30
	692, OB337	R.SAASTDDNSGFMTEYVATR.W	2022.87	-0.254879	2	CID	1.00396e-10	2.85303	0.687283	881.439	1	17/36
	836, OB333	R.SAASTDDNSGFMTEYVATR.W	2022.87	-0.28378	2	CID	1.22913e-10	3.6476	0.6908	1466.3	1	21/36
	789, OB333	R.TQDLSDDHCQYFIYQTLR.A	2303.04	-0.140764	2	CID	1.24405e-10	3.41487	0.581612	1572.57	1	19/34
	587, OB335	R.SAASTDDNSGFM*TEYVATR.W	2038.87	-0.378578	2	CID	1.90851e-10	2.85145	0.683932	1005.86	1	19/36
	733, OB333	R.SAASTDDNSGFMTEYVATR.W	2022.87	-0.457465	2	CID	2.09335e-10	3.14705	0.689571	1541.97	1	20/36
	772, OB334	R.SAASTDDNSGFMTEYVATR.W	2022.87	-0.019534	2	CID	2.88496e-10	3.26326	0.715402	1394.06	1	20/36
	919, OB335	R.YFNHENIISILDIQR.P	1874.98	-0.335962	2	CID	5.02819e-10	3.99005	0.453412	1736.27	1	20/28
	817, OB334	R.DLKPSNLLLNANCDLK.V	1827.96	-0.360453	2	CID	6.63116e-10	3.67542	0.516693	992.619	1	19/30
	732, OB335	R.SAASTDDNSGFMTEYVATR.W	2022.87	-0.235623	2	CID	1.22107e-09	3.57598	0.658361	996.558	1	18/36
	593, OB333	R.SAASTDDNSGFM*TEYVATR.W	2038.87	0.0772574	2	CID	1.35206e-09	3.10263	0.640204	1068.17	1	18/36
	752, OB336	R.SAASTDDNSGFMTEYVATR.W	2022.87	-0.304959	2	CID	2.34143e-09	3.45788	0.692759	1727.66	1	21/36
	609, OB336	R.SAASTDDNSGFM*TEYVATR.W	2038.87	-0.280769	2	CID	2.42389e-09	3.72003	0.58941	735.359	1	17/36
	583, OB335	R.SAASTDDNSGFM*TEYVATR.W	2038.87	-0.378651	2	CID	3.15367e-09	2.56622	0.594059	1563.97	1	21/36
	747, OB336	R.SAASTDDNSGFMTEYVATR.W	2022.87	0.192742	2	CID	3.33111e-09	3.27655	0.679693	966.699	1	18/36
	1949, OB334	R.DLKPSNLLLNANCDLK.V	1827.96	-0.466624	2	CID	3.57831e-09	3.00632	0.444387	650.929	1	16/30
	793, OB333	R.TQDLSDDHCQYFIYQTLR.A	2303.04	-0.206983	2	CID	3.98685e-09	3.05893	0.562704	1445.47	1	19/34
	1270, OB334	K.AIDVWSVGCILAEM*LSGK.P	1964.99	-0.387185	2	CID	6.17785e-09	3.41619	0.643312	1062.92	1	19/34
	2030, OB335	R.SAASTDDNSGFMTEYVATR.W	2022.87	0.729685	2	CID	6.79342e-09	2.18437	0.521141	703.739	1	15/36
	2013, OB335	R.SAASTDDNSGFMTEYVATR.W	2022.87	-0.0552233	2	CID	7.62783e-09	3.06515	0.590651	1062.58	1	19/36
	872, OB334	R.YFNHENIISILDIQRPR.N	2128.13	1.22015	3	CID	9.0464e-09	1.91313	0.440523	277.136	1	16/64
	804, OB336	R.TQDLSDDHCQYFIYQTLR.A	2303.04	-0.129859	2	CID	1.45473e-08	3.35902	0.616884	1104.29	1	18/34
	1137, OB334	R.NYESFNEVYLIQELMETDMHR.V	2661.2	1.471	3	CID	2.61619e-08	2.85258	0.528918	232.512	1	21/80
	697, OB337	R.SAASTDDNSGFMTEYVATR.W	2022.87	-0.443061	2	CID	2.87361e-08	2.63752	0.597009	1429.71	1	20/36
	789, OB335	R.TQDLSDDHCQYFIYQTLR.A	2303.04	1.49928	3	CID	3.39225e-08	3.69908	0.575776	403.963	1	22/68
	1893, OB334	R.DLKPSNLLLNANCDLK.V	1827.96	0.695669	2	CID	3.61357e-08	3.07902	0.525339	430.402	1	15/30
	777, OB335	R.DLKPSNLLLNANCDLK.V	1827.96	-0.40388	2	CID	4.94619e-08	3.12113	0.429374	382.031	1	14/30
	797, OB336	R.DLKPSNLLLNANCDLK.V	1827.96	1.29207	2	CID	5.65482e-08	3.20187	0.39104	488.744	1	14/30
	884, OB334	R.DLKPSNLLLNANCDLK.V	1827.96	0.898129	2	CID	6.85416e-08	2.98644	0.403185	436.181	1	15/30
	1089, OB334	R.NYESFNEVYLIQELMETDM*HR.V	2677.2	1.42961	3	CID	6.90723e-08	2.58433	0.0584165	274.687	1	19/80
	873, OB334	R.YFNHENIISILDIQRPR.N	2128.13	-0.323963	2	CID	7.2668e-08	2.45262	0.461409	456.467	1	13/32
	562, OB337	R.SAASTDDNSGFM*TEYVATR.W	2038.87	-0.180348	2	CID	7.54143e-08	3.8019	0.586088	1429.18	1	20/36
	943, OB335	R.YFNHENIISILDIQRPR.N	2128.13	0.251889	3	CID	8.33717e-08	2.06337	0.0100906	454.466	1	19/64
	1939, OB334	R.SAASTDDNSGFM*TEYVATR.W	2038.87	-0.283378	2	CID	1.36937e-07	1.90002	0.34247	782.48	1	16/36
	752, OB337	R.TQDLSDDHCQYFIYQTLR.A	2303.04	1.17481	3	CID	1.39347e-07	3.60796	0.529298	686.943	1	25/68
	762, OB332	R.DLKPSNLLLNANCDLK.V	1827.96	-0.691239	2	CID	1.66619e-07	3.41615	0.485806	616.736	1	17/30
	755, OB337	R.TQDLSDDHCQYFIYQTLR.A	2303.04	-0.379602	2	CID	1.77675e-07	3.02835	0.478293	875.689	1	17/34
	1903, OB334	R.DLKPSNLLLNANCDLK.V	1827.96	0.14211	2	CID	2.32815e-07	2.52271	0.338673	695.277	1	15/30
	743, OB337	R.DLKPSNLLLNANCDLK.V	1827.96	0.170783	3	CID	4.09868e-07	4.44801	0.505199	733.953	1	22/60
	1132, OB334	R.NYESFNEVYLIQELMETDMHR.V	2661.2	1.25201	3	CID	5.99403e-07	3.2393	0.621723	189.576	1	17/80
	1089, OB334	R.NYESFNEVYLIQELM*ETDMHR.V	2677.2	1.42961	3	CID	9.05341e-07	2.43336	0.478374	212.265	2	17/80
	1138, OB334	R.NYESFNEVYLIQELMETDMHR.V	2661.2	-0.285251	2	CID	1.40599e-06	3.18574	0.635869	584.333	1	16/40
	773, OB332	R.TQDLSDDHCQYFIYQTLR.A	2303.04	0.812632	3	CID	1.8658e-06	4.15766	0.482176	707.892	1	25/68
	1565, OB337	K.ILIYEEIMR.-	1179.64	-0.979553	2	CID	1.9925e-06	2.01006	0.300041	760.327	1	12/16
	854, OB332	K.SNDLALDLLEK.L	1230.66	-0.271134	1	CID	2.26369e-06	1.83936	0.273303	514.018	1	12/20
	1980, OB335	K.SNDLALDLLEK.L	1230.66	-0.55024	2	CID	3.42004e-06	1.8337	0.190116	922.136	1	14/20
	833, OB334	R.TQDLSDDHCQYFIYQTLR.A	2303.04	0.977061	3	CID	3.43529e-06	3.42177	0.53951	526.802	1	22/68
	894, OB335	K.ILIYEEIMR.-	1179.64	-0.386369	2	CID	4.10405e-06	2.4554	0.347371	978.933	1	14/16
	818, OB333	R.APEIMLTFK.E	1049.57	-0.25488	2	CID	4.63053e-06	2.61403	0.376078	888.012	1	14/16
	1759, OB334	R.DLKPSNLLLNANCDLK.V	1827.96	0.199834	2	CID	5.36727e-06	1.6324	0.206598	341.619	1	13/30
	1273, OB334	K.AIDVWSVGCILAEM*LSGK.P	1964.99	-0.11031	2	CID	6.00437e-06	2.38351	0.53581	524.802	1	15/34
	879, OB333	K.SNDLALDLLEK.L	1230.66	-0.140519	1	CID	6.05682e-06	2.08266	0.351353	920.037	1	12/20
	973, OB334	R.HPYLEPYHDPDDEPTAPPIPEGFFDFDK.N	3285.47	0.755465	3	CID	6.9924e-06	3.19008	0.501983	544.645	1	27/108
	752, OB335	R.APEIM*LTFK.E	1065.57	-0.294154	2	CID	7.47867e-06	2.38764	0.471508	421.089	1	12/16
	965, OB334	K.SNDLALDLLEK.L	1230.66	0.707575	2	CID	9.79124e-06	3.16516	0.244518	936.876	1	14/20
	832, OB335	R.YFNHENIISILDIQRPR.N	2128.13	1.19012	3	CID	1.00872e-05	2.3335	0.264165	507.152	1	20/64
	887, OB334	K.ITPFDHSMFCLR.T	1523.71	0.777575	2	CID	1.07732e-05	2.16385	0.492572	170.482	1	11/22
	912, OB336	K.ILIYEEIMR.-	1179.64	-0.235132	2	CID	1.10448e-05	3.04753	0.434027	1126.52	1	15/16
	733, OB335	R.SAASTDDNSGFMTEYVATR.W	2022.87	0.553242	3	CID	1.1514e-05	3.01643	0.445717	968.875	1	26/72
	897, OB335	K.ILIYEEIMR.-	1179.64	-0.447143	2	CID	1.16292e-05	2.8169	0.35169	901.5	1	14/16
	715, OB332	R.SAASTDDNSGFMTEYVATR.W	2022.87	0.904438	3	CID	1.20891e-05	3.93368	0.424821	842.441	1	24/72
	779, OB333	R.DLKPSNLLLNANCDLK.V	1827.96	-0.186788	2	CID	1.32299e-05	3.49872	0.487763	779.216	1	17/30
	869, OB334	R.APEIMLTFK.E	1049.57	-0.343338	2	CID	1.40558e-05	2.04393	0.507976	598.381	1	13/16
	810, OB335	K.SNDLALDLLEK.L	1230.66	-0.23831	2	CID	1.4549e-05	2.51566	0.270047	947.894	1	13/20
	493, OB337	K.RITVEEALR.H	1086.63	-0.237301	2	CID	1.48486e-05	3.6604	0.299007	1022.83	1	14/16
	847, OB337	K.ILIYEEIMR.-	1179.64	-0.387012	2	CID	1.51235e-05	2.62858	0.281169	901.077	1	14/16
	867, OB332	K.ILIYEEIMR.-	1179.64	-0.32144	2	CID	1.60891e-05	2.71165	0.44325	1125.14	1	15/16
	1408, OB334	K.SNDLALDLLEK.L	1230.66	-0.335722	2	CID	1.65665e-05	3.27536	0.28219	1295.66	1	16/20
	888, OB333	K.ILIYEEIMR.-	1179.64	-0.280237	2	CID	1.78115e-05	2.69304	0.42424	1041.75	1	15/16
	937, OB334	K.ILIYEEIMR.-	1179.64	-0.311502	2	CID	1.78265e-05	2.33009	0.489859	980.038	1	14/16
	1990, OB334	R.DLKPSNLLLNANCDLK.V	1827.96	-0.465698	2	CID	1.95251e-05	2.83656	0.371721	715.705	1	16/30
	893, OB333	K.ILIYEEIMR.-	1179.64	-0.367993	2	CID	2.06403e-05	2.8765	0.443325	1089.94	1	15/16
	517, OB335	K.RITVEEALR.H	1086.63	-0.196939	2	CID	2.069e-05	2.85438	0.246707	986.09	1	13/16
	862, OB332	K.ILIYEEIMR.-	1179.64	-0.335791	2	CID	2.09982e-05	2.7424	0.378112	1109.97	1	15/16
	838, OB334	R.TQDLSDDHCQYFIYQTLR.A	2303.04	0.761729	3	CID	2.22225e-05	5.02253	0.507722	435.692	1	20/68
	793, OB335	R.TQDLSDDHCQYFIYQTLR.A	2303.04	1.11622	3	CID	2.28523e-05	4.48047	0.550181	639.873	1	24/68
	833, OB335	R.YFNHENIISILDIQRPR.N	2128.13	-0.298878	2	CID	2.33464e-05	1.99962	0.244751	375.503	1	13/32
	1907, OB334	R.TQDLSDDHCQYFIYQTLR.A	2303.04	0.882212	3	CID	2.67417e-05	3.60314	0.501236	450.569	1	21/68
	1913, OB334	K.ILIYEEIMR.-	1179.64	-0.385202	2	CID	2.72285e-05	2.76769	0.36839	1074.4	1	15/16
	567, OB334	K.RITVEEALR.H	1086.63	-0.208953	2	CID	2.75332e-05	3.3906	0.303112	1116.62	1	14/16
	790, OB336	K.ILIYEEIM*R.-	1195.64	-0.454478	2	CID	2.76168e-05	2.01652	0.262006	803.472	1	13/16
	528, OB333	K.RITVEEALR.H	1086.63	-0.328419	2	CID	2.77753e-05	3.68226	0.334807	1341.91	1	15/16
	1178, OB334	K.SNDLALDLLEK.L	1230.66	-0.352543	2	CID	3.24323e-05	3.50114	0.298742	1083.48	1	16/20
	719, OB337	K.ILIYEEIM*R.-	1195.64	-0.340362	2	CID	3.49333e-05	3.16711	0.344047	1035.86	1	14/16
	843, OB337	K.ILIYEEIMR.-	1179.64	-0.295929	2	CID	3.61315e-05	3.03798	0.380555	1072.82	1	15/16
	918, OB336	K.ILIYEEIMR.-	1179.64	-0.351999	2	CID	4.06292e-05	2.79578	0.425356	979.704	1	15/16
	523, OB333	K.RITVEEALR.H	1086.63	-0.270903	2	CID	4.17387e-05	4.03219	0.313923	1370.94	1	15/16
	755, OB333	R.APEIM*LTFK.E	1065.57	-0.405594	2	CID	4.20984e-05	2.12877	0.391288	542.129	1	13/16
	1905, OB334	R.DLKPSNLLLNANCDLK.V	1827.96	0.931769	3	CID	4.43578e-05	4.02446	0.435146	931.763	1	22/60
	1978, OB334	R.TQDLSDDHCQYFIYQTLR.A	2303.04	1.07704	3	CID	4.54483e-05	3.39513	0.394832	435.36	1	20/68
	714, OB337	R.APEIM*LTFK.E	1065.57	-0.847957	2	CID	4.67648e-05	1.79646	0.539598	432.716	1	12/16
	572, OB334	K.RITVEEALR.H	1086.63	-0.163103	2	CID	5.51142e-05	3.63238	0.270718	1068.32	1	13/16
	1674, OB334	K.SNDLALDLLEK.L	1230.66	-0.330559	2	CID	5.52343e-05	3.53324	0.35773	1057.49	1	16/20
	522, OB335	K.RITVEEALR.H	1086.63	-0.196562	2	CID	5.74539e-05	3.38035	0.288192	856.809	1	12/16
	1204, OB337	K.SNDLALDLLEK.L	1230.66	0.0736846	2	CID	5.80904e-05	2.50208	0.231794	717.35	1	13/20
	1588, OB334	R.TQDLSDDHCQYFIYQTLR.A	2303.04	-0.845937	3	CID	5.95833e-05	3.39563	0.465004	458.998	1	21/68
	985, OB334	R.YFNHENIISILDIQRPR.N	2128.13	0.768246	3	CID	6.63619e-05	2.88814	0.467013	560.282	1	21/64
	618, OB333	K.VCDFGLAR.S	937.456	-0.362426	2	CID	7.04934e-05	1.83877	0.239206	770.738	1	13/14
	982, OB334	K.SNDLALDLLEK.L	1230.66	0.74327	1	CID	7.53072e-05	1.66626	0.329671	761.623	1	12/20
	750, OB332	K.ILIYEEIM*R.-	1195.64	-0.274967	2	CID	7.56139e-05	2.50175	0.385101	853.138	1	14/16
	514, OB332	K.RITVEEALR.H	1086.63	-0.279739	2	CID	8.62871e-05	3.78332	0.269948	1165.6	1	14/16
	497, OB337	K.RITVEEALR.H	1086.63	-0.292199	2	CID	9.21111e-05	3.32301	0.257506	921.738	1	12/16
	786, OB333	R.TQDLSDDHCQYFIYQTLR.A	2303.04	1.13783	3	CID	0.000105344	3.19954	0.357165	372.529	1	20/68
	942, OB334	K.ILIYEEIMR.-	1179.64	-0.314245	2	CID	0.000109611	3.11734	0.350211	960.715	1	15/16
	818, OB334	R.DLKPSNLLLNANCDLK.V	1827.96	0.114386	3	CID	0.000109889	5.02826	0.490295	1011.02	1	25/60
	749, OB335	R.APEIM*LTFK.E	1065.57	-0.333095	2	CID	0.000110187	2.326	0.526146	609.943	1	13/16
	1358, OB334	R.SAASTDDNSGFM*TEYVATR.W	2038.87	-0.326962	2	CID	0.000115786	3.18293	0.60019	637.775	1	15/36
	647, OB334	K.VCDFGLAR.S	937.456	-0.239417	2	CID	0.000118136	1.6563	0.482333	494.122	1	11/14
	630, OB334	R.SAASTDDNSGFM*TEYVATR.W	2038.87	0.25477	3	CID	0.000128833	4.6831	0.614653	1416.46	1	25/72
	788, OB333	R.TQDLSDDHCQYFIYQTLR.A	2303.04	1.16566	3	CID	0.000128957	4.53942	0.485558	567.94	1	22/68
	863, OB334	R.APEIMLTFK.E	1049.57	-0.369456	2	CID	0.000132702	1.96818	0.347541	602.563	1	13/16
	1563, OB334	K.SNDLALDLLEK.L	1230.66	-0.491679	2	CID	0.000145217	3.13981	0.236075	850.143	1	14/20
	1113, OB336	R.NYESFNEVYLIQELMETDMHR.V	2661.2	1.11395	3	CID	0.000145563	2.86812	0.459196	200.618	1	18/80
	809, OB334	K.ILIYEEIM*R.-	1195.64	-0.399472	2	CID	0.000148339	2.71732	0.349707	1201.95	1	15/16
	877, OB334	R.YFNHENIISILDIQRPR.N	2128.13	1.00409	3	CID	0.000162865	3.75753	0.545302	403.116	1	17/64
	989, OB334	R.NYESFNEVYLIQELM*ETDM*HR.V	2693.19	0.474154	3	CID	0.000163438	2.2625	0.39501	165.972	1	14/80
	765, OB335	K.ILIYEEIM*R.-	1195.64	-0.350203	2	CID	0.000164043	3.08431	0.343043	1061	1	14/16
	804, OB332	R.APEIMLTFK.E	1049.57	-0.329163	2	CID	0.000167629	2.49968	0.42595	686.817	1	13/16
	612, OB335	K.VCDFGLAR.S	937.456	-0.293044	2	CID	0.000169587	2.39371	0.398246	701.781	1	13/14
	892, OB336	K.SNDLALDLLEK.L	1230.66	-0.445165	2	CID	0.000173403	2.60857	0.336245	848.353	1	14/20
	817, OB335	R.APEIMLTFK.E	1049.57	-0.353203	2	CID	0.000194065	1.96001	0.426598	563.751	1	12/16
	778, OB337	R.APEIMLTFK.E	1049.57	-0.394882	2	CID	0.000195591	2.34939	0.370379	654.486	1	12/16
	1400, OB334	R.DLKPSNLLLNANCDLK.V	1827.96	-0.16689	2	CID	0.000196666	2.92204	0.466942	654.942	1	16/30
	1482, OB334	K.SNDLALDLLEK.L	1230.66	-0.363167	2	CID	0.000200094	3.10195	0.396044	1203.84	1	16/20
	805, OB334	K.ILIYEEIM*R.-	1195.64	-0.415547	2	CID	0.000230499	2.41116	0.227624	1105.67	1	15/16
	1310, OB334	K.SNDLALDLLEK.L	1230.66	-0.346449	2	CID	0.000230983	3.23298	0.406325	1136.43	1	16/20
	823, OB334	R.DLKPSNLLLNANCDLK.V	1827.96	0.279181	3	CID	0.000233996	4.38786	0.254525	921.224	1	23/60
	638, OB336	K.VCDFGLAR.S	937.456	-0.311335	2	CID	0.000240253	1.86939	0.411493	730.606	1	13/14
	619, OB335	R.ITVEEALR.H	930.525	-0.437411	2	CID	0.000244077	2.2631	0.34509	746.514	1	13/14
	798, OB334	R.APEIM*LTFK.E	1065.57	0.48682	2	CID	0.000254743	1.95579	0.482036	525.775	1	13/16
	723, OB337	K.ILIYEEIM*R.-	1195.64	-0.371708	2	CID	0.000257064	3.12555	0.33734	1069.22	1	14/16
	917, OB334	K.SNDLALDLLEK.L	1230.66	-0.419198	2	CID	0.000260183	2.98666	0.378203	984.748	1	15/20
	1185, OB334	K.SNDLALDLLEK.L	1230.66	-0.287092	2	CID	0.000264338	2.91189	0.311101	858.046	1	14/20
	822, OB335	R.APEIMLTFK.E	1049.57	-0.371887	2	CID	0.000264423	2.19462	0.389886	694.413	1	14/16
	519, OB332	K.RITVEEALR.H	1086.63	-0.153146	2	CID	0.000266306	3.51247	0.233589	1135.83	1	13/16
	633, OB333	R.ITVEEALR.H	930.525	-0.296033	2	CID	0.000280697	2.04371	0.382324	417.867	1	10/14
	873, OB333	K.SNDLALDLLEK.L	1230.66	-0.336286	2	CID	0.000284489	3.32448	0.397046	958.82	1	15/20
	592, OB337	R.ITVEEALR.H	930.525	-0.514163	2	CID	0.000284543	2.42098	0.322025	815.886	1	13/14
	628, OB333	R.ITVEEALR.H	930.525	-0.493136	2	CID	0.000286506	2.36211	0.423572	846.515	1	13/14
	927, OB335	K.SNDLALDLLEK.L	1230.66	0.0685751	2	CID	0.000327341	3.26008	0.332447	1264.79	1	16/20
	622, OB335	R.ITVEEALR.H	930.525	-0.354607	2	CID	0.000331469	2.27786	0.348539	652.392	1	12/14
	802, OB336	R.DLKPSNLLLNANCDLK.V	1827.96	0.568854	3	CID	0.000336277	4.41936	0.472386	1188.03	1	25/60
	837, OB337	K.SNDLALDLLEK.L	1230.66	-0.442527	2	CID	0.000353736	2.77125	0.313543	996.588	1	15/20
	1654, OB334	R.YFNHENIISILDIQRPR.N	2128.13	0.528012	3	CID	0.000356757	1.35164	0.0770176	226.191	1	14/64
	1980, OB334	K.SNDLALDLLEK.L	1230.66	-0.40563	2	CID	0.000364109	2.85048	0.349738	915.816	1	15/20
	1573, OB334	K.SNDLALDLLEK.L	1230.66	-0.322645	2	CID	0.00040045	3.09751	0.35728	831.772	1	14/20
	1250, OB334	K.SNDLALDLLEK.L	1230.66	-0.390013	2	CID	0.000405273	3.14112	0.330622	1240.56	1	16/20
	1914, OB334	R.ITVEEALR.H	930.525	-0.345675	2	CID	0.000405515	2.57123	0.336423	610.792	1	11/14
	1940, OB334	R.DLKPSNLLLNANCDLK.V	1827.96	0.291998	3	CID	0.000407884	4.16452	0.446757	862.333	1	23/60
	813, OB333	R.APEIMLTFK.E	1049.57	-0.28537	2	CID	0.00040974	2.50432	0.383822	775.213	1	14/16
	877, OB335	K.SNDLALDLLEK.L	1230.66	-0.395373	2	CID	0.000420136	3.00515	0.289876	933.78	1	15/20
	1145, OB334	K.SNDLALDLLEK.L	1230.66	-0.325639	2	CID	0.000430385	3.43508	0.340607	1290.92	1	16/20
	778, OB333	R.DLKPSNLLLNANCDLK.V	1827.96	0.638068	3	CID	0.000441575	3.71838	0.332729	798.313	1	22/60
	1019, OB333	K.SNDLALDLLEK.L	1230.66	-0.286405	2	CID	0.000453054	2.97026	0.38206	1156.26	1	15/20
	1915, OB334	R.YFNHENIISILDIQRPR.N	2128.13	0.645932	3	CID	0.000472651	1.88229	0.396877	231.996	1	15/64
	668, OB334	R.ITVEEALR.H	930.525	-0.37722	2	CID	0.000480776	2.19827	0.416872	743.896	1	13/14
	897, OB336	K.SNDLALDLLEK.L	1230.66	-0.381201	2	CID	0.000516848	3.08816	0.353025	949.626	1	15/20
	298, OB335	K.SNDLALDLLEK.L	1230.66	0.168963	2	CID	0.00051951	2.12311	0.270299	622.714	1	12/20
	597, OB337	R.ITVEEALR.H	930.525	-0.486056	2	CID	0.000522644	2.14101	0.408058	685.887	1	12/14
	1930, OB334	R.ITVEEALR.H	930.525	-0.0732143	2	CID	0.000522644	2.34347	0.363916	531.443	1	11/14
	773, OB334	R.SAASTDDNSGFMTEYVATR.W	2022.87	0.682515	3	CID	0.000524611	3.63907	0.571452	1203.66	1	28/72
	663, OB334	R.ITVEEALR.H	930.525	0.335537	2	CID	0.00053368	2.26715	0.430088	679.257	1	12/14
	1469, OB334	K.ILIYEEIMR.-	1179.64	0.920538	2	CID	0.00054334	3.19586	0.31049	1300.02	1	14/16
	1020, OB334	R.NYESFNEVYLIQELMETDM*HR.V	2677.2	0.914716	3	CID	0.000550657	1.59836	0.0674236	149.02	2	16/80
	1988, OB335	R.DLKPSNLLLNANCDLK.V	1827.96	-1.18351	2	CID	0.000556203	1.19754	0.283114	311.329	1	11/30
	1632, OB334	K.SNDLALDLLEK.L	1230.66	-0.370797	2	CID	0.000579408	3.24045	0.339494	900.963	1	14/20
	847, OB332	K.SNDLALDLLEK.L	1230.66	-0.385435	2	CID	0.000615255	3.32708	0.362299	1046.16	1	15/20
	612, OB332	R.ITVEEALR.H	930.525	-0.404635	2	CID	0.000667278	2.07035	0.304858	780.642	1	13/14
	878, OB333	K.SNDLALDLLEK.L	1230.66	-0.460032	2	CID	0.0006687	2.58833	0.328152	1039.08	1	15/20
	832, OB337	K.SNDLALDLLEK.L	1230.66	-0.391941	2	CID	0.000683442	3.45506	0.338461	1098.82	1	15/20
	785, OB336	K.ILIYEEIM*R.-	1195.64	-0.358097	2	CID	0.000699008	2.596	0.38296	913.238	1	14/16
	784, OB333	R.DLKPSNLLLNANCDLK.V	1827.96	0.500372	3	CID	0.000728351	5.26296	0.462823	793.402	1	22/60
	1514, OB334	R.APEIMLTFK.E	1049.57	1.3119	2	CID	0.000742113	1.68847	0.279283	534.737	1	12/16
	943, OB333	K.SNDLALDLLEK.L	1230.66	-0.241789	2	CID	0.000762072	3.04542	0.316724	580.913	1	12/20
	882, OB335	K.SNDLALDLLEK.L	1230.66	-0.396574	2	CID	0.000767427	2.89764	0.399843	1049.85	1	15/20
	715, OB333	K.PSNLLLNANCDLK.V	1471.76	-0.270084	2	CID	0.00078919	2.89665	0.250967	341.629	1	10/24
	829, OB335	R.YFNHENIISILDIQRPR.N	2128.13	1.14471	3	CID	0.000794017	2.91364	0.639574	444.628	1	19/64
	1058, OB332	K.SNDLALDLLEK.L	1230.66	0.696443	2	CID	0.000877556	1.79394	0.13161	195.447	1	8/20
	1594, OB334	R.APEIMLTFK.E	1049.57	-0.330704	2	CID	0.000899949	2.36968	0.296854	559.735	1	11/16
	767, OB332	R.TQDLSDDHCQYFIYQTLR.A	2303.04	0.272471	3	CID	0.000995538	3.87585	0.585619	346.664	1	19/68
	1973, OB335	K.SNDLALDLLEK.L	1230.66	-0.360487	2	CID	0.0010118	3.4088	0.35054	1289.04	1	16/20
	1755, OB334	R.DLKPSNLLLNANCDLK.V	1827.96	-0.0962929	2	CID	0.00122299	2.1434	0.32446	522.112	1	15/30
	1683, OB334	K.SNDLALDLLEK.L	1230.66	-0.396986	2	CID	0.00133162	2.79083	0.206621	958.073	1	15/20
	652, OB336	R.ITVEEALR.H	930.525	0.0110743	2	CID	0.00134082	2.04076	0.309298	794.911	1	13/14
	913, OB334	K.SNDLALDLLEK.L	1230.66	-0.388792	2	CID	0.00134128	2.78498	0.388608	1010.27	1	15/20
	1534, OB334	R.YFNHENIISILDIQRPR.N	2128.13	0.456967	3	CID	0.00134262	2.59566	0.551586	355.084	1	16/64
	613, OB333	K.VCDFGLAR.S	937.456	-0.277289	2	CID	0.00137784	1.90643	0.443303	558.375	1	11/14
	1917, OB334	K.SNDLALDLLEK.L	1230.66	-0.264402	2	CID	0.0014109	3.18859	0.304829	961.407	1	15/20
	704, OB337	K.ITPFDHSM*FCLR.T	1539.71	1.26344	2	CID	0.00153249	1.01187	0.0765536	76.3896	1	8/22
	778, OB334	R.SAASTDDNSGFMTEYVATR.W	2022.87	0.133931	3	CID	0.0015778	3.24845	0.508721	1121.23	1	26/72
	1232, OB334	R.DLKPSNLLLNANCDLK.V	1827.96	0.618291	2	CID	0.00160832	1.34694	0.309795	83.786	1	8/30
	852, OB332	K.SNDLALDLLEK.L	1230.66	-0.417722	2	CID	0.00169268	2.72157	0.354126	1105.06	1	15/20
	878, OB335	K.SNDLALDLLEK.L	1230.66	-0.232804	1	CID	0.00170725	2.43928	0.248505	826.944	1	12/20
	675, OB335	R.ITVEEALR.H	930.525	-0.382073	2	CID	0.00174992	2.29915	0.310733	592.111	1	11/14
	1622, OB334	K.SNDLALDLLEK.L	1230.66	-0.470738	2	CID	0.00178494	2.38063	0.346066	1113.64	1	15/20
	649, OB336	R.ITVEEALR.H	930.525	-0.574405	2	CID	0.00184819	2.19382	0.410074	493.757	1	11/14
	617, OB332	R.ITVEEALR.H	930.525	-0.312309	2	CID	0.00187406	2.02191	0.319494	691.175	1	12/14
	1967, OB334	K.SNDLALDLLEK.L	1230.66	-0.286207	2	CID	0.00194912	3.10078	0.336857	899.71	1	14/20
	1250, OB335	K.SNDLALDLLEK.L	1230.66	0.678601	2	CID	0.00197799	2.7687	0.0997347	253.605	1	10/20
	969, OB334	K.SNDLALDLLEK.L	1230.66	-0.39458	2	CID	0.0020848	2.73533	0.216303	967.53	1	15/20
	748, OB333	R.APEIM*LTFK.E	1065.57	-0.285294	2	CID	0.00210849	2.19456	0.487591	825.918	1	14/16
	1912, OB334	K.SNDLALDLLEK.L	1230.66	-0.358549	2	CID	0.00218804	2.89647	0.355955	966.493	1	14/20
	737, OB335	R.SAASTDDNSGFMTEYVATR.W	2022.87	0.501973	3	CID	0.00236562	3.65511	0.433999	674.631	1	22/72
	883, OB333	K.SNDLALDLLEK.L	1230.66	-0.146867	1	CID	0.00250736	1.78127	0.256881	825.965	1	12/20
	938, OB334	K.ILIYEEIMR.-	1179.64	-0.00822095	1	CID	0.0025101	2.22894	0.393379	417.838	1	9/16
	898, OB336	K.SNDLALDLLEK.L	1230.66	-0.204484	1	CID	0.00273464	1.9184	0.320617	599.72	1	10/20
	883, OB335	K.SNDLALDLLEK.L	1230.66	-0.149308	1	CID	0.00275745	1.70153	0.351416	511.029	1	10/20
	627, OB337	K.LLAFNPTK.R	903.53	-0.18022	1	CID	0.00314136	1.88009	0.368141	391.313	1	8/14
	1493, OB334	K.SNDLALDLLEK.L	1230.66	-0.268319	2	CID	0.00381373	2.53111	0.359676	800.551	1	14/20
	633, OB334	R.SAASTDDNSGFM*TEYVATR.W	2038.87	0.69642	3	CID	0.00409406	2.80497	0.249619	1099.9	1	24/72
	840, OB335	R.TQDLSDDHCQYFIYQTLR.A	2303.04	1.23597	3	CID	0.0041427	2.47473	0.299254	138.359	1	12/68
	1020, OB334	R.NYESFNEVYLIQELM*ETDMHR.V	2677.2	0.914716	3	CID	0.00418714	1.49059	0.0786717	162.348	1	17/80
	782, OB334	K.ITPFDHSM*FCLR.T	1539.71	0.448765	2	CID	0.00420628	1.24483	0.0313342	136.29	1	10/22
	799, OB336	R.TQDLSDDHCQYFIYQTLR.A	2303.04	1.20338	3	CID	0.00423159	2.95191	0.134208	339.92	1	18/68
	1983, OB335	R.APEIMLTFK.E	1049.57	-0.602799	2	CID	0.00512083	2.73894	0.545292	588.499	1	12/16
	896, OB333	K.ILIYEEIMR.-	1179.64	-0.239422	1	CID	0.00535415	1.8164	0.415923	390.657	1	8/16
	739, OB332	R.APEIM*LTFK.E	1065.57	-0.532344	2	CID	0.00537775	2.2229	0.508985	447.21	1	13/16
	912, OB335	R.YFNHENIISILDIQR.P	1874.98	0.456911	3	CID	0.00599138	3.51277	0.38921	941.229	1	22/56
	648, OB332	K.LLAFNPTK.R	903.53	-0.096846	1	CID	0.0060436	1.95426	0.325505	305.486	1	7/14
	895, OB335	K.ILIYEEIMR.-	1179.64	-0.129803	1	CID	0.00749131	2.11833	0.30169	640.139	1	11/16
	922, OB334	K.SNDLALDLLEK.L	1230.66	-0.102921	1	CID	0.00750753	2.41213	0.158793	641.326	1	11/20
	1929, OB334	R.DLKPSNLLLNANCDLK.V	1827.96	1.15552	3	CID	0.00890525	3.81109	0.435592	924.275	1	24/60
	910, OB335	R.YFNHENIISILDIQR.P	1874.98	0.396487	3	CID	0.00977228	2.79251	0.22617	950.446	1	21/56
	1855, OB334	R.ITVEEALR.H	930.525	-0.0956448	2	CID	0.0103745	2.06623	0.298479	450.477	1	13/14
	1026, OB333	K.SNDLALDLLEK.L	1230.66	-0.50541	2	CID	0.0108919	2.74693	0.17568	1015.94	1	15/20
	918, OB334	K.SNDLALDLLEK.L	1230.66	-0.0755774	1	CID	0.0116762	1.92831	0.20208	760.54	1	12/20
	1965, OB334	K.LLAFNPTK.R	903.53	-0.470241	2	CID	0.0122327	1.83995	0.331996	303.599	1	9/14
	940, OB336	K.SNDLALDLLEK.L	1230.66	-0.0506672	2	CID	0.0126215	2.73468	0.283947	560.695	1	12/20
	679, OB336	K.LLAFNPTK.R	903.53	-0.0752396	1	CID	0.013011	2.14218	0.339122	663.74	1	10/14
	648, OB335	K.LLAFNPTK.R	903.53	-0.0612015	1	CID	0.0138665	2.04999	0.36366	588.124	1	9/14
	697, OB334	K.LLAFNPTK.R	903.53	-0.034346	1	CID	0.0144368	2.08261	0.297986	523.825	1	9/14
	684, OB336	K.LLAFNPTK.R	903.53	0.0808883	1	CID	0.0146731	1.72873	0.210844	486.076	1	9/14
	803, OB332	R.APEIMLTFK.E	1049.57	-0.0572844	1	CID	0.0151111	2.60749	0.372058	534.213	1	10/16
	659, OB333	K.LLAFNPTK.R	903.53	-0.0780472	1	CID	0.0159292	1.5641	0.266351	482.433	1	9/14
	1569, OB334	K.LLAFNPTK.R	903.53	1.43831	1	CID	0.0160621	1.58456	0.166132	181.975	1	7/14
	623, OB337	K.LLAFNPTK.R	903.53	0.967119	1	CID	0.0176869	1.84858	0.353492	425.963	1	9/14
	783, OB335	R.DLKPSNLLLNANCDLK.V	1827.96	0.914557	3	CID	0.0180387	4.52556	0.287938	948.849	1	23/60
	656, OB333	K.LLAFNPTK.R	903.53	-0.205122	1	CID	0.0180976	1.7154	0.329801	656.199	1	10/14
	900, OB333	K.ILIYEEIMR.-	1179.64	-0.283856	1	CID	0.0212858	1.71861	0.242143	386.204	1	9/16
	823, OB335	R.APEIMLTFK.E	1049.57	-0.0890227	1	CID	0.0219937	1.45388	0.173904	511.964	1	10/16
	719, OB332	R.SAASTDDNSGFMTEYVATR.W	2022.87	0.991963	3	CID	0.0220909	2.86626	0.464861	434.314	1	18/72
	795, OB334	R.APEIM*LTFK.E	1065.57	-0.343877	2	CID	0.0222564	2.42065	0.477965	528.103	1	14/16
	1094, OB337	K.SNDLALDLLEK.L	1230.66	1.45352	2	CID	0.0236195	2.87729	0.317233	427.465	1	11/20
	1459, OB334	R.ITVEEALR.H	930.525	-0.0407335	2	CID	0.0251959	2.09969	0.288874	823.906	1	12/14
	855, OB337	K.ILIYEEIMR.-	1179.64	1.3175	1	CID	0.0255517	2.33521	0.177943	174.028	1	8/16
	643, OB332	K.LLAFNPTK.R	903.53	-0.0966144	1	CID	0.0270573	1.80833	0.354786	460.883	1	9/14
	958, OB334	R.YFNHENIISILDIQR.P	1874.98	0.523928	3	CID	0.0285872	3.06462	0.309603	1060	1	23/56
	763, OB332	R.DLKPSNLLLNANCDLK.V	1827.96	0.824469	3	CID	0.0297528	4.36682	0.316333	838.171	1	22/60
	653, OB335	K.LLAFNPTK.R	903.53	-0.112715	1	CID	0.0297557	1.78872	0.341911	261.53	1	7/14
	1873, OB334	R.ITVEEALR.H	930.525	1.00309	1	CID	0.0317779	1.76995	0.237551	138.324	1	7/14
	1294, OB337	-.M*VQQMPPQGGSRK.I	1459.72	-0.240107	2	CID	0.0401652	1.27494	0.212416	137.22	1	7/24
	1294, OB337	-.MVQQM*PPQGGSRK.I	1459.72	-0.240107	2	CID	0.0401652	1.14572	0.289482	103.076	6	6/24
	1340, OB334	K.SNDLALDLLEK.L	1230.66	0.0206625	2	CID	0.0405695	2.35859	0.188209	812.673	1	13/20
	627, OB335	R.ITVEEALR.H	930.525	-0.00496453	1	CID	0.0411437	2.02216	0.214667	203.053	1	8/14
	862, OB334	R.APEIMLTFK.E	1049.57	-0.176913	1	CID	0.0425067	1.95293	0.406573	536.26	1	10/16
	692, OB334	K.LLAFNPTK.R	903.53	-0.089888	1	CID	0.044441	1.79219	0.291769	434.611	1	9/14
	1900, OB334	K.ILIYEEIMR.-	1179.64	-0.310136	2	CID	0.047857	2.31066	0.384189	574.822	1	11/16
	602, OB337	R.ITVEEALR.H	930.525	-0.102987	1	CID	0.0528808	1.49939	0.165442	292.021	1	9/14
	1448, OB334	R.DLKPSNLLLNANCDLK.V	1827.96	0.998419	3	CID	0.0562783	2.26243	0.125913	372.249	1	18/60
	634, OB333	R.ITVEEALR.H	930.525	-0.0417077	1	CID	0.0594328	1.73226	0.150107	181.517	1	8/14
	1678, OB336	K.LLAFNPTKRITVEEALR.H	1971.14	0.665967	3	CID	0.0648291	1.87344	0.330198	115.891	2	11/64
	948, OB335	R.YFNHENIISILDIQRPR.N	2128.13	0.575986	3	CID	0.0661347	1.93069	0.285501	158.136	2	12/64
	608, OB335	K.VCDFGLAR.S	937.456	-0.0364933	1	CID	0.0677557	1.06804	0.0763439	160.912	1	8/14
	662, OB334	R.ITVEEALR.H	930.525	-0.0484216	1	CID	0.0730589	1.82979	0.132881	184.449	1	8/14
	858, OB334	R.APEIMLTFK.E	1049.57	-0.0699797	1	CID	0.0751947	2.22042	0.36702	628.239	1	11/16
	1472, OB334	R.ITVEEALR.H	930.525	0.460781	2	CID	0.0764004	1.89053	0.297894	496.961	1	11/14
	1235, OB333	R.SAASTDDNSGFMTEYVATR.W	2022.87	1.07517	2	CID	0.0774534	1.05526	0.183908	219.383	1	10/36
	613, OB332	R.ITVEEALR.H	930.525	-0.0974938	1	CID	0.0797793	1.4139	0.167509	106.4	2	6/14
	564, OB335	K.LLAFNPTKR.I	1059.63	-0.589602	2	CID	0.0824568	2.11918	0.131996	242.763	2	8/16
	657, OB336	R.ITVEEALR.H	930.525	-0.0130212	1	CID	0.0978063	1.81702	0.202291	102.706	1	6/14
2	AN2290 | Aspergillus nidulans (AN2290.3) transcription factor SteA (translation) (693 aa)						1.4698e-05	30.147	4.6	76646.5	AN2290.3	3 (3 0 0 0 0)
	543, OB332	R.EADYGAIQYDR.N	1300.58	-0.227894	2	CID	1.4698e-05	2.93905	0.553235	1189.4	1	16/20
	497, OB332	R.SVNSTYTATLPQK.N	1409.73	-0.49372	2	CID	1.81884e-05	2.3311	0.497183	1186.5	1	16/24
	871, OB333	R.LFLDALER.D	976.546	-0.648983	2	CID	0.000542026	2.22138	0.183866	668.26	1	12/14
	AnFus3 (MpkB)::sGFP asexual stage identifications
	Reference						P (pro)	Score	Coverage	MW	Accession	Peptide (Hits)
	Scan(s), File	Peptide	MH+	DeltaM	z	Type	P (pep)	XC	DeltaCn	Sp	RSp	Ions
1	AN3719 | Aspergillus nidulans (AN3719.3) mitogen-activated protein kinase (translation) (355 aa)						1.06437e-11	100.164	30.5	40971.9	AN3719.3	40 (39 1 0 0 0)
	782, OB_402	R.DLKPSNLLLNANCDLK.V	1827.96	-0.375132	2	CID	1.06437e-11	2.33658	0.57208	630.189	1	16/30
	742, OB_402	R.SAASTDDNSGFMTEYVATR.W	2022.87	-0.335751	2	CID	1.60782e-11	2.79161	0.525778	1101.45	1	18/36
	714, OB_404	R.SAASTDDNSGFMTEYVATR.W	2022.87	-0.436779	2	CID	2.36011e-11	2.78101	0.591205	1248.55	1	20/36
	762, OB_403	R.SAASTDDNSGFMTEYVATR.W	2022.87	-0.235928	2	CID	5.88218e-11	3.20425	0.718954	1001.44	1	17/36
	798, OB_402	R.TQDLSDDHCQYFIYQTLR.A	2303.04	-0.376074	2	CID	8.8094e-11	2.67557	0.558987	1046.79	1	19/34
	788, OB_402	R.DLKPSNLLLNANCDLK.V	1827.96	-0.461853	2	CID	1.03226e-10	2.8292	0.480098	700.949	1	17/30
	737, OB_402	R.SAASTDDNSGFMTEYVATR.W	2022.87	-0.566494	2	CID	1.86298e-10	3.16574	0.715612	1461.37	1	20/36
	717, OB_404	R.SAASTDDNSGFMTEYVATR.W	2022.87	-0.236091	2	CID	4.94138e-10	2.60028	0.575874	831.827	1	16/36
	758, OB_403	R.SAASTDDNSGFMTEYVATR.W	2022.87	-0.221203	2	CID	5.84666e-09	2.49198	0.657131	1054.41	1	18/36
	763, OB_404	R.DLKPSNLLLNANCDLK.V	1827.96	0.504018	2	CID	3.09077e-06	3.01303	0.418909	440.486	1	14/30
	607, OB_402	R.SAASTDDNSGFM*TEYVATR.W	2038.87	-0.283698	2	CID	4.23686e-06	2.14012	0.547423	728.423	1	15/36
	888, OB_402	K.SNDLALDLLEK.L	1230.66	-0.378855	2	CID	2.75143e-05	3.03043	0.317368	969.96	1	15/20
	877, OB_402	K.SNDLALDLLEK.L	1230.66	-0.140519	1	CID	2.75362e-05	2.16782	0.45826	545.136	1	10/20
	957, OB_402	K.SNDLALDLLEK.L	1230.66	0.861923	1	CID	3.11468e-05	1.68314	0.424056	562.83	1	11/20
	818, OB_403	R.DLKPSNLLLNANCDLK.V	1827.96	-0.565572	2	CID	8.23295e-05	2.07407	0.23546	663.532	1	16/30
	937, OB_403	K.SNDLALDLLEK.L	1230.66	-0.194718	1	CID	0.000221106	1.57404	0.224693	628.763	1	11/20
	644, OB_402	R.ITVEEALR.H	930.525	-0.393028	2	CID	0.000291426	2.37684	0.315583	697.23	1	12/14
	354, OB_402	K.AMHSANVLHR.D	1135.58	-0.177679	2	CID	0.000420029	3.26396	0.423112	783.352	1	15/18
	642, OB_404	K.LLAFNPTK.R	903.53	-0.100907	1	CID	0.00124931	1.72514	0.173962	500.96	1	10/14
	884, OB_402	K.SNDLALDLLEK.L	1230.66	-0.312211	2	CID	0.00126134	3.28743	0.33861	1334.86	1	16/20
	955, OB_402	K.SNDLALDLLEK.L	1230.66	0.647473	2	CID	0.00140636	2.44206	0.344501	982.235	1	15/20
	849, OB_404	K.SNDLALDLLEK.L	1230.66	-0.201798	1	CID	0.00153809	2.26817	0.307436	645.215	1	12/20
	823, OB_402	R.APEIMLTFK.E	1049.57	0.843594	1	CID	0.00170265	1.93289	0.379409	534.225	1	10/16
	640, OB_402	R.ITVEEALR.H	930.525	-0.410729	2	CID	0.00260297	2.12678	0.37502	655.095	1	12/14
	653, OB_402	K.LLAFNPTK.R	903.53	-0.108321	1	CID	0.00743142	1.82204	0.298349	603.787	1	10/14
	853, OB_403	R.APEIMLTFK.E	1049.57	-0.907964	1	CID	0.00882797	2.42461	0.478777	521.934	1	10/16
	902, OB_402	K.ILIYEEIMR.-	1179.64	-0.174481	1	CID	0.0101499	1.41616	0.115215	370.519	1	9/16
	624, OB_404	R.ITVEEALR.H	930.525	-0.00166864	1	CID	0.0105514	1.48697	0.233325	108.985	1	6/14
	657, OB_402	K.LLAFNPTK.R	903.53	-0.0681595	1	CID	0.0130409	1.75643	0.350159	561.437	1	9/14
	955, OB_403	K.ILIYEEIMR.-	1179.64	-0.350994	1	CID	0.0143002	1.91296	0.40978	174.839	1	6/16
	667, OB_403	K.LLAFNPTK.R	903.53	-0.0625443	1	CID	0.017948	1.51193	0.38177	473.283	1	8/14
	684, OB_401	K.LLAFNPTK.R	903.53	-0.210005	1	CID	0.0179735	1.10284	0.1377	208.01	1	7/14
	637, OB_404	K.LLAFNPTK.R	903.53	-0.204634	1	CID	0.0257795	1.65476	0.19454	389.5	1	8/14
	960, OB_402	K.SNDLALDLLEK.L	1230.66	0.67029	2	CID	0.030308	2.25994	0.149656	666.612	1	12/20
	672, OB_403	K.LLAFNPTK.R	903.53	-0.117232	1	CID	0.0315943	1.9882	0.362759	527.294	1	9/14
	897, OB_402	K.ILIYEEIMR.-	1179.64	-0.111248	1	CID	0.0385131	1.33038	0.341869	610.85	1	11/16
	642, OB_402	R.ITVEEALR.H	930.525	-0.00703973	1	CID	0.0395872	1.60877	0.217805	175.794	1	7/14
	1099, OB_402	R.DLKPSNLLLNANCDLK.V	1827.96	1.47518	2	CID	0.0523261	1.00518	0.131222	21.7423	81	4/30
	637, OB_402	R.ITVEEALR.H	930.525	-0.0279138	1	CID	0.0790679	1.40985	0.219887	175.33	1	7/14
	655, OB_403	R.ITVEEALR.H	930.525	0.00809699	1	CID	0.0938138	1.59978	0.147359	271.114	1	9/14
	AnFus3 (MpkB)::sGFP sexual stage identifications
	Reference						P (pro)	Score	Coverage	MW	Accession	Peptide (Hits)
	Scan(s), File	Peptide	MH+	DeltaM	z	Type	P (pep)	XC	DeltaCn	Sp	RSp	Ions
1	AN3719 | Aspergillus nidulans (AN3719.3) mitogen-activated protein kinase (translation) (355 aa)						8.88178e-15	210.233	51.1	40971.9	AN3719.3	250 (246 1 3 0 0)
	1712, OB_413	R.SAASTDDNSGFMTEYVATR.W	2022.87	-0.542731	2	CID	8.88178e-15	2.58303	0.649476	826.822	1	17/36
	802, OB_413	R.SAASTDDNSGFMTEYVATR.W	2022.87	-0.416238	2	CID	5.4512e-13	2.86331	0.628439	1930.71	1	21/36
	1709, OB_413	R.SAASTDDNSGFMTEYVATR.W	2022.87	-0.0279405	2	CID	1.04028e-12	3.22113	0.578351	920.879	1	16/36
	833, OB_411	R.DLKPSNLLLNANCDLK.V	1827.96	0.173345	2	CID	3.24185e-12	3.50686	0.396185	465.102	1	15/30
	1322, OB_413	R.DLKPSNLLLNANCDLK.V	1827.96	-0.148853	2	CID	3.56271e-12	2.32736	0.393579	442.382	1	14/30
	818, OB_415	R.DLKPSNLLLNANCDLK.V	1827.96	-0.436177	2	CID	3.56826e-12	2.72631	0.488556	492.42	1	17/30
	617, OB_414	R.SAASTDDNSGFM*TEYVATR.W	2038.87	-0.317024	2	CID	4.18887e-12	2.67059	0.582948	1715.01	1	23/36
	642, OB_413	R.SAASTDDNSGFM*TEYVATR.W	2038.87	-0.4146	2	CID	4.38538e-12	2.12533	0.5818	1303.56	1	19/36
	1408, OB_413	R.TQDLSDDHCQYFIYQTLR.A	2303.04	-0.421485	2	CID	5.19806e-12	3.67951	0.592509	1264.92	1	19/34
	627, OB_412	R.SAASTDDNSGFM*TEYVATR.W	2038.87	-0.43628	2	CID	5.28244e-12	3.14177	0.479203	1426.5	1	21/36
	827, OB_411	R.DLKPSNLLLNANCDLK.V	1827.96	-0.426432	2	CID	8.11684e-12	2.86912	0.54113	637.272	1	17/30
	803, OB_414	R.TQDLSDDHCQYFIYQTLR.A	2303.04	-0.357306	2	CID	8.1779e-12	3.0623	0.564925	813.079	1	15/34
	793, OB_414	R.DLKPSNLLLNANCDLK.V	1827.96	-0.336802	2	CID	9.36362e-12	3.16371	0.504703	832.268	1	18/30
	867, OB_413	R.TQDLSDDHCQYFIYQTLR.A	2303.04	-0.300584	2	CID	1.18683e-11	3.54864	0.690579	1542.43	1	19/34
	647, OB_413	R.SAASTDDNSGFM*TEYVATR.W	2038.87	-0.0561593	2	CID	1.26421e-11	2.55779	0.641367	844.182	1	16/36
	947, OB_412	R.YFNHENIISILDIQR.P	1874.98	-0.308292	2	CID	1.72184e-11	4.65411	0.474357	1458.98	1	19/28
	1837, OB_413	R.DLKPSNLLLNANCDLK.V	1827.96	-0.435374	2	CID	2.26763e-11	3.09749	0.478214	779.02	1	18/30
	1508, OB_413	R.TQDLSDDHCQYFIYQTLR.A	2303.04	-0.452857	2	CID	2.42995e-11	2.1173	0.481436	602.051	1	14/34
	857, OB_413	R.DLKPSNLLLNANCDLK.V	1827.96	0.648133	2	CID	2.72726e-11	2.73762	0.482279	707.948	1	17/30
	1027, OB_413	R.YFNHENIISILDIQR.P	1874.98	-0.343489	2	CID	3.62343e-11	4.28081	0.533925	1699.09	1	20/28
	852, OB_413	R.DLKPSNLLLNANCDLK.V	1827.96	0.462911	2	CID	3.63909e-11	3.08746	0.480153	756.271	1	19/30
	817, OB_412	R.DLKPSNLLLNANCDLK.V	1827.96	-0.135062	2	CID	4.82003e-11	3.13532	0.379226	995.19	1	20/30
	1834, OB_413	R.DLKPSNLLLNANCDLK.V	1827.96	0.961589	2	CID	4.96614e-11	2.91479	0.41294	530.982	1	15/30
	1032, OB_413	R.YFNHENIISILDIQR.P	1874.98	-0.265677	2	CID	5.21605e-11	4.24454	0.605488	2300.44	1	22/28
	1463, OB_413	R.SAASTDDNSGFMTEYVATR.W	2022.87	-0.361457	2	CID	7.01417e-11	2.65812	0.6219	1264.01	1	18/36
	1325, OB_413	R.SAASTDDNSGFMTEYVATR.W	2022.87	-0.222683	2	CID	8.34799e-11	3.23427	0.646561	1074.6	1	17/36
	827, OB_412	R.TQDLSDDHCQYFIYQTLR.A	2303.04	-0.288814	2	CID	9.94171e-11	2.7119	0.654651	1560.69	1	19/34
	772, OB_412	R.SAASTDDNSGFMTEYVATR.W	2022.87	-0.465746	2	CID	1.02581e-10	2.75664	0.699282	1200.49	1	20/36
	1507, OB_413	R.DLKPSNLLLNANCDLK.V	1827.96	-0.562907	2	CID	1.38969e-10	2.02412	0.167317	334.861	1	13/30
	1543, OB_413	R.SAASTDDNSGFMTEYVATR.W	2022.87	-0.176144	2	CID	1.6297e-10	3.01452	0.533664	817.908	1	16/36
	1882, OB_413	R.SAASTDDNSGFMTEYVATR.W	2022.87	1.19451	2	CID	1.71337e-10	2.51117	0.626046	507.659	1	13/36
	837, OB_411	R.TQDLSDDHCQYFIYQTLR.A	2303.04	-0.309953	2	CID	1.75917e-10	2.44687	0.524732	1080.71	1	18/34
	1548, OB_413	R.DLKPSNLLLNANCDLK.V	1827.96	-0.22613	2	CID	1.78365e-10	3.22194	0.501294	536.352	1	16/30
	797, OB_414	R.DLKPSNLLLNANCDLK.V	1827.96	0.775094	2	CID	2.4909e-10	3.36554	0.517182	697.786	1	17/30
	1599, OB_413	R.TQDLSDDHCQYFIYQTLR.A	2303.04	-0.403882	2	CID	2.56357e-10	1.98514	0.536126	1239.37	1	17/34
	1258, OB_413	R.SAASTDDNSGFMTEYVATR.W	2022.87	0.0479709	2	CID	2.941e-10	2.18278	0.479077	1145.96	1	17/36
	928, OB_413	R.YFNHENIISILDIQRPR.N	2128.13	0.804135	3	CID	3.75454e-10	2.20774	0.295502	410.116	1	19/64
	820, OB_412	R.SAASTDDNSGFMTEYVATR.W	2022.87	0.0713382	2	CID	4.25504e-10	2.88191	0.617233	1055.07	1	17/36
	613, OB_414	R.SAASTDDNSGFM*TEYVATR.W	2038.87	0.0394116	2	CID	5.05298e-10	2.27668	0.597946	1656.94	1	20/36
	1823, OB_413	R.TQDLSDDHCQYFIYQTLR.A	2303.04	0.632511	2	CID	5.17562e-10	2.91512	0.536623	1134.88	1	17/34
	822, OB_415	R.DLKPSNLLLNANCDLK.V	1827.96	-0.377665	2	CID	5.59586e-10	3.22052	0.484926	870.824	1	18/30
	797, OB_413	R.SAASTDDNSGFMTEYVATR.W	2022.87	-0.16412	2	CID	6.04102e-10	2.70589	0.631552	1598.7	1	22/36
	1657, OB_413	R.TQDLSDDHCQYFIYQTLR.A	2303.04	-0.235205	2	CID	6.26642e-10	2.69075	0.297425	801.352	1	14/34
	1314, OB_413	R.TQDLSDDHCQYFIYQTLR.A	2303.04	-0.422247	2	CID	7.14323e-10	2.41443	0.616633	1048.59	1	17/34
	747, OB_414	R.SAASTDDNSGFMTEYVATR.W	2022.87	-0.27672	2	CID	7.42253e-10	2.88942	0.675917	1392.01	1	21/36
	632, OB_412	R.SAASTDDNSGFM*TEYVATR.W	2038.87	-0.0836251	2	CID	7.54777e-10	2.98569	0.656614	794.454	1	17/36
	1844, OB_413	R.SAASTDDNSGFMTEYVATR.W	2022.87	-0.382794	2	CID	8.52386e-10	2.1077	0.60422	1179.16	1	17/36
	1708, OB_413	R.TQDLSDDHCQYFIYQTLR.A	2303.04	-0.388363	2	CID	9.77786e-10	2.397	0.511615	1454.58	1	18/34
	1933, OB_413	R.SAASTDDNSGFMTEYVATR.W	2022.87	0.680718	2	CID	1.10183e-09	2.92873	0.564253	707.246	1	15/36
	1522, OB_413	R.SAASTDDNSGFMTEYVATR.W	2022.87	0.685031	2	CID	1.11554e-09	2.42474	0.665365	724.566	1	16/36
	764, OB_415	R.SAASTDDNSGFMTEYVATR.W	2022.87	0.936484	2	CID	1.50721e-09	2.72622	0.505248	1018.78	1	18/36
	872, OB_413	R.TQDLSDDHCQYFIYQTLR.A	2303.04	-0.323137	2	CID	1.51008e-09	3.50671	0.670922	1418.03	1	20/34
	1230, OB_413	R.SAASTDDNSGFMTEYVATR.W	2022.87	-0.220934	2	CID	1.60426e-09	2.35982	0.619982	1014.9	1	18/36
	1403, OB_413	R.SAASTDDNSGFMTEYVATR.W	2022.87	-0.212348	2	CID	2.04036e-09	2.62989	0.547112	704.132	1	14/36
	1612, OB_413	R.SAASTDDNSGFMTEYVATR.W	2022.87	-0.299018	2	CID	2.07716e-09	2.28683	0.55451	431.817	1	12/36
	767, OB_415	R.SAASTDDNSGFMTEYVATR.W	2022.87	-0.289547	2	CID	2.35981e-09	3.12616	0.658578	1749.76	1	21/36
	1829, OB_413	R.SAASTDDNSGFMTEYVATR.W	2022.87	-0.179852	2	CID	2.40556e-09	2.93625	0.660151	883.394	1	17/36
	768, OB_412	R.SAASTDDNSGFMTEYVATR.W	2022.87	-0.445877	2	CID	2.61318e-09	3.03072	0.73067	1619.85	1	22/36
	1252, OB_413	R.NYESFNEVYLIQELMETDMHR.V	2661.2	0.222065	2	CID	2.99317e-09	2.25851	0.356253	527.763	1	15/40
	848, OB_413	R.SAASTDDNSGFMTEYVATR.W	2022.87	0.620761	2	CID	3.92454e-09	2.63356	0.503764	755.442	1	15/36
	814, OB_412	R.DLKPSNLLLNANCDLK.V	1827.96	0.48406	2	CID	5.20032e-09	2.94688	0.351585	643.027	1	16/30
	1328, OB_413	R.DLKPSNLLLNANCDLK.V	1827.96	1.23348	2	CID	5.21527e-09	2.81527	0.528212	464.27	1	16/30
	1172, OB_413	R.DLKPSNLLLNANCDLK.V	1827.96	0.334982	2	CID	6.00809e-09	2.84489	0.435963	544.85	1	15/30
	842, OB_411	R.TQDLSDDHCQYFIYQTLR.A	2303.04	0.4915	2	CID	6.93952e-09	2.42802	0.475617	820.982	1	15/34
	1265, OB_413	R.SAASTDDNSGFMTEYVATR.W	2022.87	-0.393017	2	CID	8.43152e-09	2.97909	0.621159	1147.98	1	19/36
	1832, OB_413	R.TQDLSDDHCQYFIYQTLR.A	2303.04	0.357798	3	CID	8.52901e-09	3.19011	0.467961	378.946	1	20/68
	805, OB_411	R.SAASTDDNSGFMTEYVATR.W	2022.87	0.609458	2	CID	9.5176e-09	1.67193	0.461612	890.657	1	16/36
	832, OB_412	R.TQDLSDDHCQYFIYQTLR.A	2303.04	-0.211564	2	CID	1.06336e-08	2.84362	0.549479	1365.43	1	19/34
	1875, OB_413	R.DLKPSNLLLNANCDLK.V	1827.96	-0.96523	2	CID	1.53124e-08	2.83129	0.503891	546.575	1	15/30
	953, OB_412	R.YFNHENIISILDIQR.P	1874.98	-0.280186	2	CID	1.79169e-08	4.21825	0.510609	1625.23	1	18/28
	1632, OB_413	R.SAASTDDNSGFMTEYVATR.W	2022.87	0.0746392	2	CID	1.99151e-08	2.91325	0.609109	754.261	1	15/36
	995, OB_413	R.TQDLSDDHCQYFIYQTLR.A	2303.04	-0.375545	2	CID	2.2333e-08	2.34176	0.46018	943.894	1	17/34
	1505, OB_413	R.TQDLSDDHCQYFIYQTLR.A	2303.04	-0.10516	2	CID	2.30211e-08	2.20294	0.537272	1199.52	1	17/34
	744, OB_414	R.SAASTDDNSGFMTEYVATR.W	2022.87	0.672138	2	CID	2.38004e-08	3.14165	0.604235	1014.36	1	19/36
	1163, OB_413	R.SAASTDDNSGFMTEYVATR.W	2022.87	-0.131192	2	CID	2.52037e-08	2.93522	0.653821	644.261	1	16/36
	1588, OB_413	R.SAASTDDNSGFMTEYVATR.W	2022.87	-0.398078	2	CID	2.9817e-08	3.32407	0.599138	1081.62	1	17/36
	1388, OB_413	R.DLKPSNLLLNANCDLK.V	1827.96	-0.366703	2	CID	4.23708e-08	2.58028	0.475962	420.956	1	14/30
	1369, OB_413	R.TQDLSDDHCQYFIYQTLR.A	2303.04	-0.183081	2	CID	6.54994e-08	3.48221	0.631075	1297.01	1	18/34
	909, OB_413	R.DLKPSNLLLNANCDLK.V	1827.96	0.105459	2	CID	7.68296e-08	1.80293	0.369455	278.473	1	13/30
	1668, OB_413	R.DLKPSNLLLNANCDLK.V	1827.96	-0.39685	2	CID	1.00327e-07	3.2539	0.351362	621.133	1	14/30
	793, OB_411	R.SAASTDDNSGFMTEYVATR.W	2022.87	0.467868	2	CID	1.11025e-07	1.80868	0.405522	336.318	1	13/36
	823, OB_412	R.SAASTDDNSGFMTEYVATR.W	2022.87	0.25112	2	CID	2.40169e-07	2.63526	0.612755	1075.47	1	18/36
	859, OB_414	R.SAASTDDNSGFMTEYVATR.W	2022.87	-0.364122	2	CID	2.85474e-07	2.32517	0.542332	512.125	1	13/36
	882, OB_413	R.TQDLSDDHCQYFIYQTLR.A	2303.04	0.762827	3	CID	3.41332e-07	3.72057	0.463515	482.625	1	22/68
	938, OB_413	K.ITPFDHSMFCLR.T	1523.71	0.279678	2	CID	4.638e-07	1.51784	0.300037	154.204	1	11/22
	1849, OB_413	R.YFNHENIISILDIQRPR.N	2128.13	0.982846	3	CID	4.92271e-07	2.70192	0.402556	289.862	1	15/64
	1279, OB_413	R.DLKPSNLLLNANCDLK.V	1827.96	-0.0801592	2	CID	5.34764e-07	3.41488	0.495543	724.881	1	16/30
	1637, OB_413	R.SAASTDDNSGFMTEYVATR.W	2022.87	-0.301138	2	CID	5.91454e-07	2.48406	0.557134	840.278	1	16/36
	1912, OB_413	R.DLKPSNLLLNANCDLK.V	1827.96	0.820882	2	CID	8.94569e-07	2.6708	0.383735	252.398	1	12/30
	1452, OB_413	R.DLKPSNLLLNANCDLK.V	1827.96	0.500569	2	CID	9.73747e-07	2.94707	0.416917	293.325	1	13/30
	927, OB_413	R.YFNHENIISILDIQRPR.N	2128.13	-0.122446	2	CID	1.05309e-06	2.66455	0.48928	441.325	1	14/32
	1878, OB_413	R.DLKPSNLLLNANCDLK.V	1827.96	-0.0490517	2	CID	1.21668e-06	2.33913	0.465685	359.065	1	13/30
	882, OB_412	K.ITPFDHSMFCLR.T	1523.71	-0.299129	2	CID	1.22164e-06	1.90302	0.501527	352.549	1	14/22
	1917, OB_413	R.DLKPSNLLLNANCDLK.V	1827.96	0.822001	2	CID	1.28593e-06	2.85827	0.532016	481.02	1	15/30
	1609, OB_413	R.DLKPSNLLLNANCDLK.V	1827.96	0.507893	2	CID	1.36837e-06	2.33218	0.366764	378.334	1	14/30
	1748, OB_413	R.SAASTDDNSGFMTEYVATR.W	2022.87	-0.0190091	2	CID	2.20438e-06	2.22873	0.599369	681.695	1	14/36
	877, OB_412	R.YFNHENIISILDIQRPR.N	2128.13	0.0105094	2	CID	2.28581e-06	2.74306	0.396485	450.697	1	14/32
	1447, OB_413	R.DLKPSNLLLNANCDLK.V	1827.96	0.485454	2	CID	2.31788e-06	2.4106	0.458407	225.436	1	12/30
	1078, OB_413	K.SNDLALDLLEK.L	1230.66	0.174667	1	CID	2.83393e-06	2.20465	0.309748	384.965	1	9/20
	1659, OB_413	R.DLKPSNLLLNANCDLK.V	1827.96	0.196996	2	CID	3.1354e-06	1.86993	0.382262	352.083	1	13/30
	948, OB_413	R.SAASTDDNSGFMTEYVATR.W	2022.87	1.20871	2	CID	5.54726e-06	2.23011	0.439708	433.969	1	13/36
	1407, OB_413	R.DLKPSNLLLNANCDLK.V	1827.96	1.1805	2	CID	6.11458e-06	2.69819	0.489851	552.21	1	15/30
	829, OB_413	R.APEIM*LTFK.E	1065.57	-0.479754	2	CID	6.52896e-06	1.84797	0.40983	552.97	1	14/16
	1715, OB_413	R.DLKPSNLLLNANCDLK.V	1827.96	-0.384592	2	CID	8.35e-06	2.10677	0.417393	480.386	1	16/30
	1210, OB_413	R.DLKPSNLLLNANCDLK.V	1827.96	0.404622	2	CID	8.8055e-06	2.34778	0.387238	363.824	1	12/30
	905, OB_413	R.DLKPSNLLLNANCDLK.V	1827.96	0.325414	2	CID	1.24029e-05	2.0938	0.313126	539.011	1	14/30
	924, OB_413	R.YFNHENIISILDIQRPR.N	2128.13	0.9129	3	CID	1.43759e-05	2.77284	0.503235	266.522	1	16/64
	1017, OB_413	K.ILIYEEIMR.-	1179.64	-0.32877	2	CID	1.58961e-05	3.14453	0.362826	892.758	1	14/16
	1864, OB_412	R.YFNHENIISILDIQRPR.N	2128.13	0.996762	3	CID	1.59151e-05	2.61381	0.409269	363.813	1	16/64
	367, OB_412	K.AMHSANVLHR.D	1135.58	-0.318879	2	CID	1.66347e-05	2.90517	0.406814	983.797	1	16/18
	1638, OB_413	R.TQDLSDDHCQYFIYQTLR.A	2303.04	0.546397	3	CID	1.80436e-05	2.02484	0.331557	180.104	2	14/68
	922, OB_413	R.YFNHENIISILDIQRPR.N	2128.13	-0.238779	2	CID	1.94278e-05	2.26047	0.416508	495.566	1	15/32
	1267, OB_413	R.DLKPSNLLLNANCDLK.V	1827.96	-0.318613	2	CID	2.00191e-05	2.5522	0.391291	463.568	1	14/30
	937, OB_412	K.ILIYEEIMR.-	1179.64	-0.375749	2	CID	2.05595e-05	2.97718	0.374372	1106.74	1	15/16
	1554, OB_413	R.DLKPSNLLLNANCDLK.V	1827.96	-1.08478	2	CID	2.74098e-05	3.0049	0.508621	495.881	1	15/30
	362, OB_412	K.AMHSANVLHR.D	1135.58	-0.29624	2	CID	3.00366e-05	2.35444	0.484197	980.359	1	15/18
	1615, OB_413	R.YFNHENIISILDIQRPR.N	2128.13	0.284848	3	CID	3.7503e-05	2.50048	0.432192	301.904	1	17/64
	1028, OB_412	R.SAASTDDNSGFMTEYVATR.W	2022.87	-0.393867	2	CID	4.02638e-05	2.89062	0.581921	851.855	1	17/36
	933, OB_414	K.SNDLALDLLEK.L	1230.66	0.697827	2	CID	4.6651e-05	2.74396	0.270801	1137.42	1	15/20
	357, OB_414	K.AMHSANVLHR.D	1135.58	0.168116	2	CID	5.29571e-05	3.07707	0.490109	883.337	1	15/18
	1177, OB_413	K.SNDLALDLLEK.L	1230.66	-0.0890052	1	CID	5.70979e-05	2.51885	0.225676	462.418	1	10/20
	1015, OB_413	K.ILIYEEIMR.-	1179.64	-0.353631	2	CID	6.05398e-05	3.11662	0.397761	1019.6	1	15/16
	912, OB_414	K.ILIYEEIMR.-	1179.64	-0.315805	2	CID	6.75139e-05	3.05418	0.386137	1132.59	1	15/16
	944, OB_415	K.SNDLALDLLEK.L	1230.66	-0.390238	2	CID	7.67865e-05	3.22291	0.413706	1221.61	1	16/20
	948, OB_414	R.DLKPSNLLLNANCDLK.V	1827.96	-0.251828	2	CID	7.87434e-05	3.6026	0.529558	708.869	1	16/30
	934, OB_412	K.ILIYEEIMR.-	1179.64	-0.267226	2	CID	8.9452e-05	3.09421	0.420496	1166.82	1	15/16
	362, OB_414	K.AMHSANVLHR.D	1135.58	-0.245092	2	CID	9.79779e-05	2.85218	0.452003	801.022	1	14/18
	1505, OB_412	R.YFNHENIISILDIQRPR.N	2128.13	0.744809	3	CID	0.000102322	2.11156	0.183517	184.333	1	13/64
	1044, OB_413	K.SNDLALDLLEK.L	1230.66	-0.0158976	2	CID	0.000102551	2.24	0.391162	930.07	1	14/20
	977, OB_413	K.SNDLALDLLEK.L	1230.66	-0.169572	1	CID	0.00012033	2.45208	0.345678	412.273	1	10/20
	919, OB_413	R.APEIMLTFK.E	1049.57	-0.403464	2	CID	0.000132593	2.25071	0.432183	841.19	1	14/16
	318, OB_415	K.AM*HSANVLHR.D	1151.58	-0.155911	2	CID	0.00013992	2.59187	0.431208	474.994	1	13/18
	1504, OB_413	K.SNDLALDLLEK.L	1230.66	-0.299943	1	CID	0.000150656	2.06884	0.360382	431.542	1	10/20
	357, OB_415	K.AMHSANVLHR.D	1135.58	-0.270646	2	CID	0.000155786	2.79485	0.400502	1046.65	1	16/18
	982, OB_413	K.SNDLALDLLEK.L	1230.66	-0.0824134	1	CID	0.000164824	3.01652	0.34348	522.466	1	11/20
	1640, OB_413	K.SNDLALDLLEK.L	1230.66	-0.510364	2	CID	0.000183777	3.15251	0.28868	1268.3	1	16/20
	873, OB_412	R.YFNHENIISILDIQRPR.N	2128.13	0.892026	3	CID	0.000210735	2.38778	0.363268	409.503	1	18/64
	698, OB_413	R.ITVEEALR.H	930.525	-0.669345	2	CID	0.000232655	2.25189	0.337128	772.584	1	13/14
	918, OB_412	K.SNDLALDLLEK.L	1230.66	-0.368449	2	CID	0.000232773	3.12973	0.404881	1074.84	1	15/20
	789, OB_412	R.APEIM*LTFK.E	1065.57	-0.327459	2	CID	0.00023651	2.06334	0.307235	593.186	1	13/16
	322, OB_413	K.AM*HSANVLHR.D	1151.58	-0.0811622	2	CID	0.000250023	2.96781	0.509614	662.433	1	15/18
	833, OB_412	R.TQDLSDDHCQYFIYQTLR.A	2303.04	0.622202	3	CID	0.000278863	4.38581	0.50681	489.87	1	24/68
	702, OB_413	R.ITVEEALR.H	930.525	0.325283	2	CID	0.000326331	2.05188	0.355726	647.221	1	12/14
	367, OB_413	K.AMHSANVLHR.D	1135.58	-0.247015	2	CID	0.000346814	2.94454	0.403878	851.697	1	15/18
	937, OB_415	K.SNDLALDLLEK.L	1230.66	-0.364469	2	CID	0.000358508	3.52022	0.355587	1312.17	1	16/20
	352, OB_415	K.AMHSANVLHR.D	1135.58	-0.199519	2	CID	0.000379941	3.08903	0.425492	800.843	1	14/18
	1617, OB_413	R.DLKPSNLLLNANCDLK.V	1827.96	0.594198	2	CID	0.000424512	2.35252	0.347079	320.773	1	13/30
	668, OB_412	R.ITVEEALR.H	930.525	-0.384331	2	CID	0.000480776	1.77972	0.326989	811.107	1	13/14
	949, OB_411	K.SNDLALDLLEK.L	1230.66	-0.480418	2	CID	0.000495052	2.25819	0.231571	1106.94	1	15/20
	932, OB_412	K.ILIYEEIMR.-	1179.64	-0.0177424	1	CID	0.000503524	2.27817	0.357589	697.255	1	11/16
	322, OB_412	K.AM*HSANVLHR.D	1151.58	0.342624	2	CID	0.000506791	2.56355	0.359996	339.018	1	13/18
	1445, OB_413	K.SNDLALDLLEK.L	1230.66	-0.381681	2	CID	0.000519294	2.99413	0.354925	1266.9	1	16/20
	377, OB_413	K.AMHSANVLHR.D	1135.58	0.0715581	2	CID	0.000565245	2.98995	0.490886	1068.71	1	15/18
	353, OB_411	K.AMHSANVLHR.D	1135.58	0.368934	2	CID	0.000568449	2.87332	0.397351	997.935	1	15/18
	1658, OB_413	K.SNDLALDLLEK.L	1230.66	-0.426615	2	CID	0.000571539	2.89599	0.363812	1149.22	1	16/20
	819, OB_414	R.TQDLSDDHCQYFIYQTLR.A	2303.04	0.692881	3	CID	0.000613267	2.843	0.357655	437.922	1	19/68
	953, OB_411	K.SNDLALDLLEK.L	1230.66	-0.426	2	CID	0.000660199	3.00203	0.257076	1099.45	1	15/20
	983, OB_413	K.SNDLALDLLEK.L	1230.66	-0.40789	2	CID	0.0006675	3.0954	0.286604	957.873	1	15/20
	664, OB_411	R.ITVEEALR.H	930.525	-0.355298	2	CID	0.00072374	2.51009	0.314456	611.09	1	12/14
	893, OB_414	K.SNDLALDLLEK.L	1230.66	-0.360884	2	CID	0.000801434	3.21365	0.363948	1049.07	1	15/20
	888, OB_414	K.SNDLALDLLEK.L	1230.66	-0.414622	2	CID	0.000870329	2.68147	0.390497	1032.66	1	15/20
	653, OB_414	R.ITVEEALR.H	930.525	-0.441882	2	CID	0.000882811	2.62742	0.306904	670.174	1	12/14
	328, OB_412	K.AM*HSANVLHR.D	1151.58	-0.198116	2	CID	0.000884719	3.09699	0.451766	533.707	1	14/18
	379, OB_412	K.AMHSANVLHR.D	1135.58	-0.0095858	1	CID	0.000963436	2.78677	0.395538	264.416	1	9/18
	987, OB_413	K.SNDLALDLLEK.L	1230.66	-0.385642	2	CID	0.000999789	2.91614	0.383365	922.987	1	15/20
	957, OB_414	K.SNDLALDLLEK.L	1230.66	0.618014	2	CID	0.00103123	2.47679	0.245378	892.701	1	14/20
	1503, OB_413	R.DLKPSNLLLNANCDLK.V	1827.96	0.614797	2	CID	0.00110836	1.60772	0.309394	318.16	1	13/30
	658, OB_415	R.ITVEEALR.H	930.525	-0.411227	2	CID	0.00114146	1.93048	0.384554	797.839	1	13/14
	674, OB_412	R.ITVEEALR.H	930.525	-0.0590745	2	CID	0.00120469	2.01748	0.420457	748.769	1	13/14
	907, OB_413	R.APEIMLTFK.E	1049.57	0.640803	1	CID	0.00138169	2.11569	0.317383	500.288	1	10/16
	947, OB_411	K.SNDLALDLLEK.L	1230.66	-0.23256	1	CID	0.00151349	2.47819	0.287481	587.874	1	11/20
	902, OB_414	K.ILIYEEIMR.-	1179.64	-0.0636409	1	CID	0.00160028	2.0385	0.375258	344.101	1	9/16
	425, OB_413	K.DALSKEQLK.I	1031.57	-0.443769	2	CID	0.00160097	1.92178	0.056613	661.88	1	12/16
	1028, OB_413	K.SNDLALDLLEK.L	1230.66	-0.149308	1	CID	0.0019366	2.17276	0.409243	636.265	1	11/20
	1719, OB_413	R.YFNHENIISILDIQR.P	1874.98	0.68833	2	CID	0.00213447	1.94739	0.0828856	288.847	1	11/28
	1402, OB_413	K.SNDLALDLLEK.L	1230.66	-0.318742	1	CID	0.00238947	2.1959	0.259474	521.069	1	11/20
	907, OB_414	K.ILIYEEIMR.-	1179.64	-0.116864	1	CID	0.00269684	1.73898	0.26155	404.237	1	10/16
	879, OB_412	R.YFNHENIISILDIQRPR.N	2128.13	0.581845	3	CID	0.0027729	2.64562	0.490762	291.029	1	16/64
	1929, OB_413	R.TQDLSDDHCQYFIYQTLR.A	2303.04	0.422983	3	CID	0.00309117	2.02699	0.132542	127.621	1	12/68
	889, OB_414	K.SNDLALDLLEK.L	1230.66	-0.220597	1	CID	0.00323064	2.19585	0.227557	891.054	1	12/20
	312, OB_411	K.AM*HSANVLHR.D	1151.58	1.09848	2	CID	0.00327428	2.56095	0.411134	674.462	1	14/18
	923, OB_412	K.SNDLALDLLEK.L	1230.66	-0.431323	2	CID	0.00352872	2.39741	0.297725	1146.59	1	15/20
	1843, OB_412	R.DLKPSNLLLNANCDLK.V	1827.96	0.890035	2	CID	0.00365397	1.38426	0.285324	117.588	1	8/30
	713, OB_413	K.LLAFNPTK.R	903.53	-0.121993	1	CID	0.00426322	1.71522	0.24936	334.822	1	7/14
	1444, OB_413	K.SNDLALDLLEK.L	1230.66	-0.354386	1	CID	0.00434844	1.57068	0.216942	570.559	1	11/20
	422, OB_413	K.DALSKEQLK.I	1031.57	-0.0372621	1	CID	0.00445398	2.44279	0.189122	582.086	1	11/16
	872, OB_412	R.YFNHENIISILDIQRPR.N	2128.13	0.74169	2	CID	0.00458826	2.28975	0.146289	241.135	1	12/32
	1077, OB_413	K.SNDLALDLLEK.L	1230.66	0.600484	2	CID	0.00503788	2.08775	0.260829	602.019	1	12/20
	687, OB_412	K.LLAFNPTK.R	903.53	-0.130904	1	CID	0.0054591	1.51077	0.309971	519.237	1	9/14
	1404, OB_413	R.YFNHENIISILDIQRPR.N	2128.13	-0.829946	2	CID	0.0056234	1.41129	0.200922	56.4613	8	5/32
	372, OB_413	K.AMHSANVLHR.D	1135.58	-0.044742	1	CID	0.00568934	1.96083	0.40889	212.939	1	7/18
	1732, OB_413	K.ILIYEEIMR.-	1179.64	0.138505	2	CID	0.0057744	1.30715	0.0927356	340.057	1	10/16
	943, OB_415	K.SNDLALDLLEK.L	1230.66	-0.177628	1	CID	0.0058463	2.57309	0.273353	494.348	1	11/20
	674, OB_415	K.LLAFNPTK.R	903.53	0.427027	1	CID	0.00597386	2.30851	0.302805	404.02	1	9/14
	988, OB_412	K.SNDLALDLLEK.L	1230.66	-0.0396402	1	CID	0.00611555	2.32442	0.28519	703.024	1	12/20
	1254, OB_413	R.NYESFNEVYLIQELMETDMHR.V	2661.2	1.30511	3	CID	0.00691925	2.16983	0.406374	241.817	1	19/80
	1002, OB_413	K.ILIYEEIMR.-	1179.64	-0.0963557	1	CID	0.00730644	2.00535	0.444668	358.607	1	9/16
	619, OB_413	K.LLAFNPTKR.I	1059.63	0.0141267	2	CID	0.00770842	2.13496	0.111539	460.099	1	10/16
	1649, OB_413	R.YFNHENIISILDIQRPR.N	2128.13	0.523347	2	CID	0.00795989	2.14766	0.408992	124.914	1	8/32
	370, OB_413	K.AMHSANVLHR.D	1135.58	-0.0816073	1	CID	0.00829108	2.81366	0.352714	325.973	1	10/18
	1782, OB_413	K.SNDLALDLLEK.L	1230.66	-0.471952	2	CID	0.00892478	2.78331	0.295036	1359.69	1	16/20
	917, OB_412	K.SNDLALDLLEK.L	1230.66	-0.109269	1	CID	0.00940061	2.17645	0.312336	489.106	1	10/20
	964, OB_414	K.SNDLALDLLEK.L	1230.66	0.729067	2	CID	0.0100713	2.83383	0.18588	872.727	1	14/20
	1007, OB_413	K.ILIYEEIMR.-	1179.64	-0.0843928	1	CID	0.0101768	1.90231	0.396208	334.586	1	9/16
	427, OB_413	K.DALSKEQLK.I	1031.57	-0.0829164	1	CID	0.0105562	2.71806	0.242411	462.557	1	10/16
	962, OB_411	K.ILIYEEIMR.-	1179.64	-0.224774	1	CID	0.0107761	1.57973	0.257744	426.497	1	9/16
	1510, OB_413	R.YFNHENIISILDIQR.P	1874.98	-0.124373	2	CID	0.0123521	2.28862	0.388876	261.52	1	11/28
	1072, OB_413	K.SNDLALDLLEK.L	1230.66	0.675631	2	CID	0.0134474	2.39652	0.165601	690.528	1	13/20
	929, OB_412	K.ILIYEEIMR.-	1179.64	-0.682049	1	CID	0.0136781	1.77637	0.267423	409.639	1	10/16
	1568, OB_413	K.ILIYEEIMR.-	1179.64	-0.413739	1	CID	0.0155019	1.04012	0.0904497	240.625	1	7/16
	1733, OB_413	R.YFNHENIISILDIQR.P	1874.98	-0.323073	2	CID	0.0176361	1.31399	0.144488	192.626	1	9/28
	1340, OB_413	K.SNDLALDLLEK.L	1230.66	-1.38515	1	CID	0.0180506	1.70629	0.226469	384.904	1	10/20
	892, OB_414	K.SNDLALDLLEK.L	1230.66	-0.14882	1	CID	0.018269	1.49084	0.102578	373.954	1	9/20
	1409, OB_414	R.SAASTDDNSGFMTEYVATR.W	2022.87	0.310825	2	CID	0.0203963	1.83103	0.460659	269.969	1	10/36
	672, OB_414	K.LLAFNPTK.R	903.53	-0.060347	1	CID	0.0213858	1.98244	0.332803	496.312	1	9/14
	852, OB_412	R.APEIMLTFK.E	1049.57	-0.0384856	1	CID	0.0218968	2.52515	0.34195	526.802	1	10/16
	667, OB_414	K.LLAFNPTK.R	903.53	-0.11479	1	CID	0.0219031	1.81551	0.334267	401.751	1	8/14
	647, OB_411	K.VCDFGLAR.S	937.456	-0.0747013	1	CID	0.0225466	1.38095	0.107823	110.469	3	6/14
	832, OB_414	R.APEIMLTFK.E	1049.57	-0.33045	1	CID	0.0251346	2.08493	0.472896	620.315	1	11/16
	717, OB_413	K.LLAFNPTK.R	903.53	-0.0664505	1	CID	0.026403	2.07709	0.286821	458.6	2	8/14
	1354, OB_415	R.SAASTDDNSGFMTEYVATR.W	2022.87	1.09503	2	CID	0.0284892	1.07624	0.291693	71.0204	1	7/36
	667, OB_412	R.ITVEEALR.H	930.525	-0.107259	1	CID	0.0293606	1.83356	0.20587	130.058	1	7/14
	853, OB_414	R.YFNHENIISILDIQRPR.N	2128.13	-0.343433	2	CID	0.031713	1.49834	0.372921	286.524	1	12/32
	1464, OB_413	K.ILIYEEIMR.-	1179.64	-0.0563167	1	CID	0.0334494	1.57703	0.258245	287.856	1	8/16
	1363, OB_413	K.LLAFNPTK.R	903.53	0.00825649	1	CID	0.0340145	1.83969	0.215411	342.208	2	8/14
	372, OB_412	K.AMHSANVLHR.D	1135.58	-0.114566	1	CID	0.0343834	2.15775	0.361403	228.336	1	8/18
	692, OB_413	R.ITVEEALR.H	930.525	0.0293372	1	CID	0.0365357	1.61799	0.261952	141.497	1	7/14
	692, OB_412	K.LLAFNPTK.R	903.53	-0.0762162	1	CID	0.0368275	1.7857	0.258528	561.496	1	9/14
	577, OB_413	K.ALFPK.S	575.355	-0.0317953	1	CID	0.0384333	1.13842	0.128427	238.412	2	6/8
	1367, OB_413	K.LLAFNPTK.R	903.53	-1.15398	1	CID	0.0399094	1.26588	0.0898374	263.079	2	7/14
	1383, OB_413	R.YFNHENIISILDIQRPR.N	2128.13	0.510286	2	CID	0.0405596	2.19031	0.22237	226.633	1	9/32
	769, OB_413	K.LLAFNPTK.R	903.53	-0.0561966	1	CID	0.0468487	1.63564	0.21963	313.578	1	9/14
	989, OB_414	R.SAASTDDNSGFMTEYVATR.W	2022.87	-0.426786	2	CID	0.0479138	1.28906	0.283569	140.327	1	8/36
	682, OB_411	K.LLAFNPTK.R	903.53	-0.142134	1	CID	0.0499106	1.8241	0.194723	300.609	3	7/14
	647, OB_414	R.ITVEEALR.H	930.525	0.0391028	1	CID	0.0520159	1.82134	0.109681	224.524	2	8/14
	812, OB_413	K.ITPFDHSM*FCLR.T	1539.71	1.11879	2	CID	0.0553541	1.5951	0.34348	89.1438	1	10/22
	687, OB_411	K.LLAFNPTK.R	903.53	-0.111494	1	CID	0.0580078	2.18652	0.286602	424.974	1	9/14
	657, OB_411	R.ITVEEALR.H	930.525	-0.20577	1	CID	0.0696306	1.55802	0.152872	175.432	1	8/14
	662, OB_411	R.ITVEEALR.H	930.525	0.00101691	1	CID	0.0742595	1.53112	0.252748	199.691	2	8/14
	764, OB_413	K.LLAFNPTK.R	903.53	-0.0494828	1	CID	0.0746531	1.52866	0.304595	204.582	2	7/14
	689, OB_413	R.ITVEEALR.H	930.525	0.00736457	1	CID	0.0769939	1.49332	0.0624939	146.551	2	7/14
	1829, OB_415	R.DLKPSNLLLNANCDLK.V	1827.96	-0.840984	2	CID	0.0780375	0.733584	0.141536	49.0012	1	6/30
	645, OB_415	K.VCDFGLAR.S	937.456	0.000982334	1	CID	0.0806747	1.47159	0.194302	184.239	1	8/14
	324, OB_414	K.AM*HSANVLHR.D	1151.58	0.538425	2	CID	0.0843945	1.81565	0.206646	335.507	1	11/18
	938, OB_415	K.SNDLALDLLEK.L	1230.66	-0.139054	1	CID	0.0871817	2.2474	0.282479	545.055	1	10/20
	612, OB_413	K.LLAFNPTKR.I	1059.63	-0.0320635	1	CID	0.0878388	1.74425	0.0377335	152.959	1	8/16
	1329, OB_413	R.YFNHENIISILDIQR.P	1874.98	1.12535	2	CID	0.0887115	1.98477	0.0549839	155.236	1	10/28
	605, OB_412	K.LLAFNPTKR.I	1059.63	-0.0791827	1	CID	0.0898488	1.48201	0.0827145	57.3231	59	5/16
	550, OB_414	K.ALFPK.S	575.355	-0.0127524	1	CID	0.0923233	1.44039	0.0502643	267.942	5	6/8
	967, OB_411	K.ILIYEEIMR.-	1179.64	-0.195477	1	CID	0.0985156	1.47691	0.184758	300.988	1	9/16
2	AN2290 | Aspergillus nidulans (AN2290.3) transcription factor SteA (translation) (693 aa)						2.23104e-05	52.1261	12.7	76646.5	AN2290.3	9 (8 0 0 0 1)
	770, OB_413	R.TFHSNVYSVLEGSPTYK.Q	1928.94	0.536032	2	CID	2.23104e-05	2.32083	0.537503	636.429	1	16/32
	1262, OB_413	K.YFLLSAPVDWQPDQLIR.R	2061.08	-0.610471	2	CID	5.3216e-05	2.08856	0.502227	372.927	1	15/32
	750, OB_411	R.TFHSNVYSVLEGSPTYK.Q	1928.94	0.862602	2	CID	0.000628586	1.84503	0.312825	207.727	1	11/32
	440, OB_414	K.AGTDATLEEPK.S	1131.55	-0.188767	2	CID	0.000923691	2.52252	0.311807	626.663	1	14/20
	1270, OB_413	K.YFLLSAPVDWQPDQLIR.R	2061.08	1.13972	2	CID	0.00137543	2.10718	0.350377	56.8371	5	6/32
	397, OB_412	R.SVSSSVAPGDTDDSRHESLHR.S	2239.03	-0.325779	2	CID	0.00270928	1.94219	0.342463	202.511	1	11/40
	1149, OB_413	K.SPFLDFLYK.N	1129.59	0.0160631	1	CID	0.00325208	2.17322	0.318708	426.511	1	9/16
	1154, OB_413	K.SPFLDFLYK.N	1129.59	-0.16216	1	CID	0.0295922	1.75445	0.330342	446.657	1	9/16
	1070, OB_411	R.SATMM*ELGPYPQK.S	1468.69	-1.14507	2	CID	0.0827147	1.65878	0.536281	87.7109	34	6/24
