# Supplementary material for: The Aspergillus nidulans MAPK Module AnSte11-Ste50-Ste7-Fus3 Controls Development and Secondary Metabolism
Source: PLoS Genet. 2012 Jul 19;8(7):e1002816. doi: 10.1371/journal.pgen.1002816 (PMC3400554; doi:10.1371/journal.pgen.1002816)
Supplement: Table S2 — SEQUEST Multiple Consensus Report of VeA::cTAP tag identifications in wild type after nano-LC-ESI-MS2. (XLS) [file pgen.1002816.s011.xls]

## Sheet: Bioworks
	Table S2. SEQUEST Multiple Consensus Report of VeA::cTAP tag identifications in wild type after nano-LC-ESI-MS2
	VeA TAP identifications in wild type (Experiment I)
	Reference						P (pro)	Score	Coverage	MW	Accession	Peptide (Hits)
	Scan(s), File	Peptide	MH+	DeltaM	z	Type	P (pep)	XC	DeltaCn	Sp	RSp	Ions	Count
1	AN1052 | Aspergillus nidulans (AN1052.3) hypothetical protein similar to velvet A (translation) (538 aa)						4.44089e-15	254.252	45	59281.3	AN1052.3	187 (183 2 0 2 0)
	787, OB299	R.NQSISEYEPSMGYPGSQTR.L	2130.94	-0.419514	2	CID	4.44089e-15	1.92682	0.662876	496.142	1	16/36	1
	782, OB299	R.NQSISEYEPSMGYPGSQTR.L	2130.94	-0.456135	2	CID	1.33227e-13	2.20329	0.557812	591.513	1	19/36	1
	803, OB298	R.NQSISEYEPSMGYPGSQTR.L	2130.94	-0.319706	2	CID	1.27343e-12	2.20598	0.587434	821.386	1	19/36	1
	807, OB298	R.NQSISEYEPSMGYPGSQTR.L	2130.94	-0.00152337	2	CID	2.93566e-10	2.14422	0.626945	542.931	1	18/36	1
	1072, OB298	R.LEVISNPFIVYSAK.K	1579.87	-0.500853	2	CID	2.11293e-09	2.81825	0.487469	762.055	1	16/26	1
	522, OB299	R.RPDQYAGSDAYANAPERPR.S	2134.01	0.923485	3	CID	4.36833e-09	3.64113	0.532909	614.194	1	25/72	1
	542, OB298	R.RPDQYAGSDAYANAPERPR.S	2134.01	1.05019	3	CID	6.6355e-09	3.34812	0.574021	1510.06	1	31/72	1
	1082, OB296	R.LEVISNPFIVYSAK.K	1579.87	-0.395861	2	CID	1.08401e-08	3.26035	0.461743	1035.31	1	18/26	1
	538, OB298	R.RPDQYAGSDAYANAPERPR.S	2134.01	0.841453	3	CID	1.3936e-08	4.47573	0.595768	961.891	1	28/72	1
	793, OB300	R.NQSISEYEPSMGYPGSQTR.L	2130.94	-0.359811	2	CID	1.45889e-08	1.31308	0.360439	481.266	1	15/36	1
	730, OB296	K.KFPGLTTSTPISR.M	1404.78	0.253858	2	CID	1.77195e-08	2.6914	0.457859	617.103	1	16/24	1
	750, OB298	R.SSLLDGPDQM*AYK.R	1440.67	-0.451235	2	CID	2.56491e-08	1.38894	0.289314	913.919	1	17/24	1
	502, OB297	R.RPDQYAGSDAYANAPERPR.S	2134.01	0.991966	3	CID	4.0215e-08	4.99047	0.687577	852.137	1	27/72	1
	1087, OB296	R.LEVISNPFIVYSAK.K	1579.87	-0.485064	2	CID	4.17592e-08	3.57019	0.540552	949.332	1	17/26	1
	483, OB298	K.RTEDYDYDNER.G	1475.6	-0.202353	2	CID	5.28923e-08	2.59655	0.396279	1248.51	1	17/20	1
	762, OB297	R.STSISTNMDPYSYPSR.R	1805.8	-0.502636	2	CID	5.82816e-08	1.12444	0.250282	1232.33	1	17/30	1
	530, OB300	R.RPDQYAGSDAYANAPERPR.S	2134.01	1.09634	3	CID	6.5418e-08	3.89535	0.630089	911.513	1	26/72	1
	480, OB296	K.RTEDYDYDNER.G	1475.6	-0.21517	2	CID	8.3426e-08	2.19286	0.504823	830.216	1	14/20	1
	507, OB301	R.RPDQYAGSDAYANAPERPR.S	2134.01	0.159935	3	CID	8.60882e-08	5.04463	0.587158	765.838	1	26/72	1
	733, OB298	R.LSAERPSYGQPSQTTSLPPLR.H	2285.19	0.979623	2	CID	1.16494e-07	2.97992	0.630445	465.478	1	17/40	1
	542, OB296	R.RPDQYAGSDAYANAPERPR.S	2134.01	1.26992	3	CID	1.22081e-07	4.05491	0.577575	863.834	1	28/72	1
	659, OB296	R.RPSAVEYGQPIAQPYQR.P	1960	0.246636	2	CID	2.1788e-07	3.67554	0.567489	471.01	1	17/32	1
	808, OB297	R.SSLLDGPDQMAYK.R	1424.67	-0.44125	2	CID	3.04243e-07	1.39035	0.243361	881.462	1	17/24	1
	632, OB297	R.RPSAVEYGQPIAQPYQR.P	1960	-0.469693	2	CID	3.47489e-07	2.56698	0.497704	424.614	1	16/32	1
	657, OB298	R.RPSAVEYGQPIAQPYQR.P	1960	-0.200813	2	CID	3.59969e-07	3.39242	0.465183	520.451	1	19/32	1
	695, OB301	R.SSLLDGPDQM*AYK.R	1440.67	0.0125143	2	CID	3.60735e-07	1.68549	0.407336	502.117	1	14/24	1
	834, OB298	R.LWETNSMLSK.R	1208.6	-0.517454	2	CID	4.09866e-07	1.74049	0.323583	787.364	1	15/18	1
	687, OB301	K.KFPGLTTSTPISR.M	1404.78	0.990898	2	CID	4.44997e-07	2.51644	0.26256	512.909	1	14/24	1
	708, OB299	R.LSAERPSYGQPSQTTSLPPLR.H	2285.19	0.0386643	2	CID	4.53961e-07	3.3305	0.644273	327.284	1	15/40	1
	797, OB296	R.STSISTNMDPYSYPSR.R	1805.8	0.342101	2	CID	4.55321e-07	1.56839	0.459473	854.536	1	15/30	1
	662, OB298	R.RPSAVEYGQPIAQPYQR.P	1960	-0.262703	2	CID	4.59175e-07	3.54115	0.617945	401.767	1	17/32	1
	1037, OB299	R.LEVISNPFIVYSAK.K	1579.87	-0.498446	2	CID	5.72708e-07	3.03576	0.606549	815.853	1	16/26	1
	728, OB298	R.LSAERPSYGQPSQTTSLPPLR.H	2285.19	-0.453645	2	CID	7.19877e-07	2.37622	0.540427	313.298	1	13/40	1
	1042, OB299	R.LEVISNPFIVYSAK.K	1579.87	-0.619513	2	CID	8.34571e-07	1.71622	0.466788	789.585	1	16/26	1
	663, OB296	R.RPSAVEYGQPIAQPYQR.P	1960	-0.412483	2	CID	8.84367e-07	3.36553	0.541463	428.976	1	15/32	1
	494, OB301	R.TYEESFGHDDR.P	1355.55	-0.485714	2	CID	9.18959e-07	2.01756	0.568299	867.628	1	13/20	1
	1113, OB299	R.AGYFIFPDLSVR.N	1384.73	-0.370934	2	CID	9.32814e-07	2.17064	0.489535	867.881	1	16/22	1
	934, OB299	K.LMTNQGSPVLTGVPVAGVAYLDKPNR.A	2697.44	1.30828	3	CID	1.26091e-06	3.92782	0.623059	403.911	1	25/100	1
	1017, OB301	R.LEVISNPFIVYSAK.K	1579.87	-0.479423	2	CID	1.26994e-06	3.64334	0.464432	964.182	1	17/26	1
	482, OB296	K.RTEDYDYDNER.G	1475.6	-0.178534	2	CID	1.30653e-06	2.53853	0.47051	595.564	1	12/20	1
	709, OB299	K.KFPGLTTSTPISR.M	1404.78	0.218275	2	CID	1.3131e-06	2.82188	0.342056	371.818	1	12/24	1
	732, OB296	K.KFPGLTTSTPISR.M	1404.78	-0.403429	2	CID	1.47159e-06	2.27196	0.17302	499.207	1	14/24	1
	634, OB297	R.RPSAVEYGQPIAQPYQR.P	1960	0.374856	3	CID	1.51019e-06	4.60668	0.475007	825.894	1	25/64	1
	454, OB297	K.RTEDYDYDNER.G	1475.6	-0.190955	2	CID	1.5589e-06	2.70266	0.392842	627.956	1	12/20	1
	797, OB301	R.SSLLDGPDQMAYK.R	1424.67	-0.394238	2	CID	1.63752e-06	2.46401	0.213103	1121.85	1	17/24	1
	727, OB300	R.SSLLDGPDQM*AYK.R	1440.67	-0.358779	2	CID	1.69256e-06	2.13757	0.395982	1024.08	1	18/24	1
	958, OB296	K.LMTNQGSPVLTGVPVAGVAYLDKPNR.A	2697.44	0.500057	3	CID	1.99645e-06	3.0109	0.523009	364.394	1	23/100	1
	743, OB298	R.SSLLDGPDQM*AYK.R	1440.67	-0.503786	2	CID	2.00713e-06	1.76808	0.449265	863.435	1	17/24	1
	1172, OB296	R.AGYFIFPDLSVR.N	1384.73	-0.487991	2	CID	2.19701e-06	2.49265	0.40133	734.597	1	15/22	1
	817, OB300	R.SSLLDGPDQMAYK.R	1424.67	-0.439404	2	CID	2.36e-06	1.94985	0.385997	771.673	1	15/24	1
	807, OB300	R.LWETNSMLSK.R	1208.6	-0.453772	2	CID	2.51817e-06	1.86596	0.115459	680.604	1	15/18	1
	845, OB296	R.SSLLDGPDQMAYK.R	1424.67	-0.548767	2	CID	2.53304e-06	1.28324	0.216266	801.519	1	15/24	1
	828, OB298	R.LWETNSMLSK.R	1208.6	-0.509283	2	CID	3.41007e-06	1.78871	0.450617	782.795	1	16/18	1
	727, OB299	R.SSLLDGPDQM*AYK.R	1440.67	-0.48218	2	CID	3.47476e-06	1.07425	0.396334	564.27	1	14/24	1
	1152, OB298	R.AGYFIFPDLSVR.N	1384.73	-0.357476	2	CID	4.57295e-06	1.83015	0.400406	699.534	1	15/22	1
	833, OB298	R.SSLLDGPDQMAYK.R	1424.67	-0.352327	2	CID	4.81943e-06	2.93625	0.282862	1071.74	1	17/24	1
	514, OB299	R.TYEESFGHDDR.P	1355.55	-0.328508	2	CID	4.82117e-06	1.71837	0.538728	704.05	1	12/20	1
	1092, OB301	R.AGYFIFPDLSVR.N	1384.73	-0.455636	2	CID	5.73769e-06	1.89333	0.483195	594.386	1	14/22	1
	1117, OB299	R.AGYFIFPDLSVR.N	1384.73	-0.409676	2	CID	5.80414e-06	2.49998	0.475289	600.779	1	14/22	1
	543, OB296	R.TEDYDYDNER.G	1319.5	-0.303863	2	CID	5.81854e-06	1.75454	0.433857	1120.98	1	14/18	1
	507, OB297	R.TEDYDYDNER.G	1319.5	-0.273532	2	CID	6.26673e-06	1.89474	0.455262	830.116	1	13/18	1
	812, OB300	R.LWETNSMLSK.R	1208.6	0.408919	2	CID	8.43444e-06	1.99135	0.36571	652.158	1	15/18	1
	1132, OB300	R.AGYFIFPDLSVR.N	1384.73	-0.496224	2	CID	9.42562e-06	1.99336	0.478619	623.673	1	14/22	1
	1067, OB298	R.LEVISNPFIVYSAK.K	1579.87	-0.509803	2	CID	9.52919e-06	2.81252	0.511914	1021.71	1	18/26	1
	792, OB301	R.SSLLDGPDQMAYK.R	1424.67	-0.412195	2	CID	1.08188e-05	2.08816	0.36457	986.407	1	17/24	1
	722, OB300	R.SSLLDGPDQM*AYK.R	1440.67	-0.506004	2	CID	1.15241e-05	1.95884	0.398012	657.037	1	15/24	1
	693, OB301	K.KFPGLTTSTPISR.M	1404.78	0.371269	2	CID	1.21177e-05	2.00763	0.1861	353.953	1	12/24	1
	767, OB297	R.STSISTNMDPYSYPSR.R	1805.8	-0.473431	2	CID	1.21223e-05	1.85955	0.55551	628.448	1	14/30	1
	704, OB297	K.KFPGLTTSTPISR.M	1404.78	0.549736	2	CID	1.27413e-05	1.88461	0.331353	332.966	1	12/24	1
	680, OB298	K.DATEGTQPMPSPVPGK.L	1611.77	-0.382156	2	CID	1.31509e-05	2.42811	0.561404	568.168	1	16/30	1
	547, OB296	R.RPDQYAGSDAYANAPERPR.S	2134.01	0.922681	2	CID	1.36756e-05	1.4735	0.243688	167.644	1	12/36	1
	1059, OB300	R.LEVISNPFIVYSAK.K	1579.87	-0.445452	2	CID	1.40893e-05	3.61799	0.499421	692.849	1	15/26	1
	953, OB298	K.LMTNQGSPVLTGVPVAGVAYLDKPNR.A	2697.44	0.344418	3	CID	1.42438e-05	3.82111	0.547454	296.734	1	23/100	1
	468, OB300	K.RTEDYDYDNER.G	1475.6	-0.152243	2	CID	1.53499e-05	2.3781	0.457922	519.358	1	12/20	1
	1052, OB300	R.LEVISNPFIVYSAK.K	1579.87	-0.590545	2	CID	1.55086e-05	2.50799	0.507516	833.579	1	16/26	1
	684, OB300	R.LWETNSM*LSK.R	1224.6	-0.395982	2	CID	1.67099e-05	2.54996	0.402511	723.568	1	15/18	1
	798, OB298	R.STSISTNMDPYSYPSR.R	1805.8	-0.402355	2	CID	1.73125e-05	1.79204	0.494605	529.118	1	13/30	1
	977, OB299	K.LSSPQEFLEFR.L	1352.68	-0.433874	2	CID	1.77171e-05	1.8519	0.41903	382.631	1	12/20	1
	993, OB298	K.LSSPQEFLEFR.L	1352.68	0.60413	2	CID	2.02442e-05	2.72842	0.501314	654.851	1	14/20	1
	629, OB297	R.RPSAVEYGQPIAQPYQR.P	1960	-0.179953	3	CID	2.03004e-05	3.80091	0.497669	727.616	1	24/64	1
	807, OB299	R.LWETNSMLSK.R	1208.6	-0.415948	2	CID	2.42772e-05	2.59445	0.31424	679.896	1	15/18	1
	815, OB296	R.NQSISEYEPSMGYPGSQTR.L	2130.94	-0.312163	2	CID	2.61959e-05	1.74822	0.545219	413.591	1	15/36	1
	803, OB297	R.LWETNSMLSK.R	1208.6	-0.401994	2	CID	2.6286e-05	1.72213	0.27321	472.426	1	12/18	1
	1170, OB296	R.AGYFIFPDLSVR.N	1384.73	0.797963	1	CID	2.70137e-05	1.96026	0.4173	303.107	1	11/22	1
	972, OB297	K.LSSPQEFLEFR.L	1352.68	-0.0772668	2	CID	2.70367e-05	2.29491	0.363307	482.177	1	13/20	1
	665, OB296	R.RPSAVEYGQPIAQPYQR.P	1960	1.12779	3	CID	2.88077e-05	4.02989	0.445227	1131.33	1	25/64	1
	529, OB300	R.TYEESFGHDDR.P	1355.55	-0.564795	2	CID	3.12027e-05	2.18349	0.391257	780.59	1	12/20	1
	823, OB299	K.FPGLTTSTPISR.M	1276.69	-0.33834	2	CID	3.23648e-05	3.5128	0.51698	900.21	1	16/22	1
	979, OB300	K.LSSPQEFLEFR.L	1352.68	-0.77504	2	CID	3.33619e-05	2.14298	0.423357	358.503	1	10/20	1
	714, OB299	K.KFPGLTTSTPISR.M	1404.78	0.268548	2	CID	3.47616e-05	2.36084	0.334431	331.615	1	11/24	1
	982, OB300	K.LSSPQEFLEFR.L	1352.68	-0.0323449	2	CID	3.59466e-05	1.98714	0.322583	228.148	1	10/20	1
	932, OB296	K.LM*TNQGSPVLTGVPVAGVAYLDKPNR.A	2713.44	-0.500396	2	CID	4.57199e-05	1.82017	0.533991	289.883	1	15/50	1
	524, OB299	R.TEDYDYDNER.G	1319.5	-0.296963	2	CID	4.75247e-05	2.35682	0.552954	702.373	1	12/18	1
	1017, OB296	K.LSSPQEFLEFR.L	1352.68	-0.0152551	2	CID	4.786e-05	2.55698	0.413191	540.911	1	14/20	1
	973, OB299	K.LSSPQEFLEFR.L	1352.68	0.338505	2	CID	5.65359e-05	2.46248	0.525764	666.062	1	15/20	1
	708, OB300	K.KFPGLTTSTPISR.M	1404.78	0.349296	2	CID	5.81166e-05	2.28036	0.282666	386.772	1	12/24	1
	628, OB297	R.RPSAVEYGQPIAQPYQR.P	1960	-0.299568	2	CID	5.9656e-05	2.91057	0.534438	573.656	1	18/32	1
	418, OB297	R.HSLEPSVNSR.S	1125.56	0.128544	2	CID	6.69168e-05	2.53954	0.376298	345.685	1	12/18	1
	513, OB297	R.TEDYDYDNER.G	1319.5	-0.257541	2	CID	6.79324e-05	2.18628	0.553824	885.275	1	13/18	1
	958, OB301	K.LSSPQEFLEFR.L	1352.68	-0.862504	2	CID	7.02576e-05	2.27955	0.524142	317.246	1	12/20	1
	698, OB297	R.LSAERPSYGQPSQTTSLPPLR.H	2285.19	0.129007	2	CID	7.66258e-05	2.60054	0.451921	267.056	1	14/40	1
	517, OB299	R.RPDQYAGSDAYANAPERPR.S	2134.01	0.771873	3	CID	7.83577e-05	3.66664	0.613536	696.708	1	24/72	1
	1173, OB296	R.AGYFIFPDLSVR.N	1384.73	-0.186168	1	CID	9.56142e-05	1.47001	0.275755	485.517	1	13/22	1
	677, OB296	K.DATEGTQPMPSPVPGK.L	1611.77	-0.374243	2	CID	9.76169e-05	2.41659	0.474225	587.606	1	16/30	1
	667, OB296	R.RPSAVEYGQPIAQPYQR.P	1960	0.807351	3	CID	0.000102755	3.78258	0.504212	879.702	1	24/64	1
	712, OB300	K.KFPGLTTSTPISR.M	1404.78	0.0474172	2	CID	0.000114462	2.34022	0.265761	355.105	1	13/24	1
	959, OB296	K.LMTNQGSPVLTGVPVAGVAYLDKPNR.A	2697.44	0.0700782	2	CID	0.000119959	1.46813	0.449983	298.76	1	16/50	1
	722, OB299	R.SSLLDGPDQM*AYK.R	1440.67	-0.528343	2	CID	0.000123022	1.72245	0.334991	702.293	1	16/24	1
	997, OB298	K.LSSPQEFLEFR.L	1352.68	0.522588	2	CID	0.000138321	2.62463	0.550583	555.713	1	13/20	1
	1022, OB301	R.LEVISNPFIVYSAK.K	1579.87	0.0764699	2	CID	0.000151237	2.23472	0.433342	543.793	1	14/26	1
	818, OB299	K.FPGLTTSTPISR.M	1276.69	-0.520116	2	CID	0.000189012	2.91823	0.490819	529.333	1	13/22	1
	843, OB296	K.FPGLTTSTPISR.M	1276.69	-0.277074	2	CID	0.000205334	3.09835	0.464292	881.919	1	15/22	1
	962, OB301	K.LSSPQEFLEFR.L	1352.68	0.488895	2	CID	0.000219121	1.90779	0.398666	354.724	1	11/20	1
	950, OB299	R.LWETNSMLSK.R	1208.6	-0.400903	2	CID	0.000231292	1.60962	0.0483579	257.198	1	9/18	1
	789, OB299	R.NQSISEYEPSMGYPGSQTR.L	2130.94	-0.101444	3	CID	0.000238578	2.26193	0.374053	416.825	1	21/72	1
	1052, OB296	K.LMTNQGSPVLTGVPVAGVAYLDK.P	2330.24	-0.442555	2	CID	0.000284352	2.53344	0.464942	331.393	1	16/44	1
	737, OB296	R.LSAERPSYGQPSQTTSLPPLR.H	2285.19	-0.366894	2	CID	0.000297154	2.68912	0.5564	157.904	1	10/40	1
	544, OB296	R.RPDQYAGSDAYANAPERPR.S	2134.01	0.0813206	2	CID	0.000300012	2.48529	0.402578	236.957	1	13/36	1
	697, OB301	R.SSLLDGPDQM*AYK.R	1440.67	-0.555117	2	CID	0.000306222	1.58744	0.420516	883.739	1	17/24	1
	550, OB296	R.TEDYDYDNER.G	1319.5	-0.347862	2	CID	0.000365827	2.25984	0.595792	822.925	1	13/18	1
	674, OB298	K.DATEGTQPMPSPVPGK.L	1611.77	-0.476746	2	CID	0.000436153	1.72646	0.387052	253.639	1	12/30	1
	665, OB298	R.RPSAVEYGQPIAQPYQR.P	1960	0.381082	3	CID	0.000461713	3.43028	0.39437	615.588	1	20/64	1
	549, OB298	R.TEDYDYDNER.G	1319.5	-0.331985	2	CID	0.000481512	1.81419	0.428149	894.215	1	13/18	1
	1137, OB300	R.AGYFIFPDLSVR.N	1384.73	-0.432976	2	CID	0.000487488	2.31714	0.348223	438.485	1	12/22	1
	747, OB299	R.PSYGQPSQTTSLPPLR.H	1728.89	0.786392	2	CID	0.000516634	2.16689	0.384421	431.983	1	15/30	1
	734, OB298	K.KFPGLTTSTPISR.M	1404.78	-0.0739817	2	CID	0.000531456	2.14449	0.333873	498.707	1	13/24	1
	712, OB299	R.LSAERPSYGQPSQTTSLPPLR.H	2285.19	0.58998	3	CID	0.000571855	3.69377	0.441838	480.675	1	21/80	1
	457, OB296	R.HSLEPSVNSR.S	1125.56	-0.342312	2	CID	0.000612224	2.35963	0.356179	331.78	1	12/18	1
	837, OB296	R.LWETNSMLSK.R	1208.6	-0.208825	1	CID	0.000616125	1.36418	0.04149	126.472	1	7/18	1
	1008, OB296	K.LSSPQEFLEFR.L	1352.68	0.768946	2	CID	0.000616788	1.5396	0.355764	425.127	1	12/20	1
	703, OB299	R.NQSISEYEPSM*GYPGSQTR.L	2146.94	1.02347	2	CID	0.000807887	2.22792	0.417764	834.355	1	20/36	1
	733, OB296	R.LSAERPSYGQPSQTTSLPPLR.H	2285.19	-0.413098	2	CID	0.000826037	2.33785	0.598084	247.329	1	13/40	1
	727, OB298	R.LSAERPSYGQPSQTTSLPPLR.H	2285.19	0.7079	3	CID	0.000837631	3.04973	0.584408	532.356	1	23/80	1
	779, OB297	R.NQSISEYEPSMGYPGSQTR.L	2130.94	-0.476917	2	CID	0.00106695	1.57154	0.568147	379.755	1	14/36	1
	832, OB298	R.LWETNSMLSK.R	1208.6	-0.146325	1	CID	0.00111346	1.72965	0.207715	387.57	1	10/18	1
	469, OB299	R.HSLEPSVNSR.S	1125.56	0.82405	2	CID	0.00111523	2.59745	0.11487	353.666	1	10/18	1
	734, OB296	R.LSAERPSYGQPSQTTSLPPLR.H	2285.19	0.400283	3	CID	0.00116983	3.08915	0.542406	584.488	1	24/80	1
	713, OB299	R.LSAERPSYGQPSQTTSLPPLR.H	2285.19	0.291753	2	CID	0.00120691	2.25692	0.474032	162.788	1	11/40	1
	529, OB297	R.RPDQYAGSDAYANAPER.P	1880.85	-0.232074	2	CID	0.00139119	1.99503	0.28993	388.547	1	12/32	1
	437, OB300	R.HSLEPSVNSR.S	1125.56	-0.192094	2	CID	0.00151477	2.37033	0.355212	307.297	1	11/18	1
	708, OB297	K.KFPGLTTSTPISR.M	1404.78	-0.772438	2	CID	0.00161198	2.8611	0.44088	506.789	1	14/24	1
	552, OB296	R.TEDYDYDNER.G	1319.5	-0.239047	1	CID	0.00178325	1.17334	0.215532	124.889	1	7/18	1
	683, OB296	K.DATEGTQPMPSPVPGK.L	1611.77	-0.463432	2	CID	0.00215964	2.2533	0.300314	481.808	1	16/30	1
	475, OB299	R.HSLEPSVNSR.S	1125.56	-0.364223	2	CID	0.0022103	2.2975	0.287092	366.507	1	10/18	1
	412, OB301	R.HSLEPSVNSR.S	1125.56	-0.316911	2	CID	0.00243647	2.40665	0.381322	259.544	1	11/18	1
	462, OB296	R.HSLEPSVNSR.S	1125.56	-0.232092	2	CID	0.00262127	2.72312	0.454135	343.523	1	12/18	1
	548, OB296	R.TEDYDYDNER.G	1319.5	-0.0813318	1	CID	0.00294526	0.869786	0.146529	184.434	1	7/18	1
	422, OB299	R.HSLEPSVNSR.S	1125.56	-0.23018	2	CID	0.00312258	2.23501	0.406864	390.42	1	12/18	1
	848, OB296	R.SSLLDGPDQMAYK.R	1424.67	-0.458793	2	CID	0.00313807	2.26274	0.302666	701.833	1	16/24	1
	822, OB300	K.FPGLTTSTPISR.M	1276.69	0.438787	2	CID	0.00338013	1.94521	0.446627	651.787	1	14/22	1
	457, OB298	R.HSLEPSVNSR.S	1125.56	0.168837	2	CID	0.00392581	2.46426	0.387142	343.872	1	12/18	1
	639, OB297	K.DATEGTQPMPSPVPGK.L	1611.77	-0.382141	2	CID	0.00404301	1.99017	0.497897	248.347	1	12/30	1
	442, OB300	R.HSLEPSVNSR.S	1125.56	-0.274563	2	CID	0.00462906	2.4292	0.331487	438.833	1	12/18	1
	847, OB296	K.FPGLTTSTPISR.M	1276.69	0.492132	2	CID	0.00464299	2.49394	0.379237	528.799	1	12/22	1
	834, OB296	R.LWETNSMLSK.R	1208.6	-0.227136	1	CID	0.00502308	0.82258	0.0631086	236.826	1	9/18	1
	705, OB301	R.SSLLDGPDQMAYKR.A	1580.77	0.454845	2	CID	0.00511229	1.33252	0.292619	393.089	1	11/26	1
	422, OB297	R.HSLEPSVNSR.S	1125.56	0.338168	2	CID	0.00569436	2.56127	0.379453	520.892	1	13/18	1
	452, OB298	R.HSLEPSVNSR.S	1125.56	-0.179907	2	CID	0.00580195	2.57873	0.366291	293.722	1	10/18	1
	967, OB297	K.LSSPQEFLEFR.L	1352.68	-0.178389	1	CID	0.00657135	1.51837	0.246278	101.577	1	7/20	1
	1099, OB301	R.AGYFIFPDLSVR.N	1384.73	-0.444527	2	CID	0.00718021	2.03661	0.440198	400.156	1	11/22	1
	490, OB296	K.RTEDYDYDNER.G	1475.6	0.120509	3	CID	0.00891138	3.00544	0.47269	581.431	1	15/40	1
	729, OB298	K.KFPGLTTSTPISR.M	1404.78	-0.497118	2	CID	0.00894987	1.77371	0.295745	269.344	1	11/24	1
	523, OB298	R.HSLEPSVNSR.S	1125.56	-0.215125	2	CID	0.0115697	2.76815	0.371667	332.02	1	10/18	1
	850, OB298	K.FPGLTTSTPISR.M	1276.69	0.821701	2	CID	0.0124963	2.30004	0.292785	373.536	1	10/22	1
	713, OB300	R.LSAERPSYGQPSQTTSLPPLR.H	2285.19	1.214	3	CID	0.0148998	3.47214	0.537998	901.477	1	26/80	1
	717, OB300	R.LSAERPSYGQPSQTTSLPPLR.H	2285.19	0.769424	3	CID	0.0165625	2.35771	0.28805	357.773	1	18/80	1
	707, OB299	R.LSAERPSYGQPSQTTSLPPLR.H	2285.19	0.504287	3	CID	0.0174069	2.80725	0.472673	538.184	1	21/80	1
	702, OB297	R.LSAERPSYGQPSQTTSLPPLR.H	2285.19	0.997573	3	CID	0.0176717	2.94482	0.455067	480.887	1	21/80	1
	799, OB300	R.SSLLDGPDQMAYK.R	1424.67	-0.378939	2	CID	0.0212966	1.5333	0.158267	290.558	1	11/24	1
	497, OB297	R.RPDQYAGSDAYANAPERPR.S	2134.01	0.369774	3	CID	0.0270943	2.90007	0.493472	462.401	1	19/72	1
	839, OB299	R.SSLLDGPDQMAYK.R	1424.67	-0.46629	2	CID	0.0283637	1.88311	0.328658	904.018	1	16/24	1
	427, OB299	R.HSLEPSVNSR.S	1125.56	0.421726	2	CID	0.0296054	2.3135	0.334727	240.586	1	9/18	1
	530, OB299	R.HSLEPSVNSR.S	1125.56	-0.335883	2	CID	0.0304985	1.75123	0.0998522	325.525	1	10/18	1
	409, OB301	R.HSLEPSVNSR.S	1125.56	0.977108	2	CID	0.032968	2.51353	0.299904	230.864	1	10/18	1
	794, OB299	R.SSLLDGPDQMAYK.R	1424.67	-0.485628	2	CID	0.0341869	1.47926	0.172116	735.053	1	16/24	1
	738, OB296	R.LSAERPSYGQPSQTTSLPPLR.H	2285.19	0.48854	3	CID	0.0352574	2.97323	0.56282	420.321	1	21/80	1
	813, OB299	R.LWETNSMLSK.R	1208.6	-0.427847	2	CID	0.0375983	2.26514	0.396607	621.188	1	16/18	1
	775, OB301	R.NQSISEYEPSMGYPGSQTR.L	2130.94	0.995586	2	CID	0.0392524	1.49544	0.254859	294.615	1	12/36	1
	540, OB296	R.HSLEPSVNSR.S	1125.56	-0.257514	2	CID	0.041414	1.70819	0.329672	182.486	1	8/18	1
	979, OB299	K.LSSPQEFLEFR.L	1352.68	-0.191572	1	CID	0.0456763	1.8804	0.283064	126.601	1	8/20	1
	648, OB299	K.DATEGTQPMPSPVPGK.L	1611.77	-0.338654	2	CID	0.0508046	2.34541	0.39697	591.395	1	17/30	1
	813, OB300	R.LWETNSMLSK.R	1208.6	-0.330651	1	CID	0.0509409	0.955971	0.221929	222.837	1	8/18	1
	827, OB298	R.LWETNSMLSK.R	1208.6	-0.175622	1	CID	0.0527961	1.04894	0.26466	305.291	1	9/18	1
	534, OB300	R.TEDYDYDNER.G	1319.5	-0.320419	2	CID	0.0553195	1.79261	0.403449	600.771	1	11/18	1
	808, OB300	R.LWETNSMLSK.R	1208.6	-0.245935	1	CID	0.0612902	1.65544	0.330651	387.349	1	11/18	1
	732, OB298	R.LSAERPSYGQPSQTTSLPPLR.H	2285.19	1.04774	3	CID	0.0803076	3.63952	0.576274	532.036	1	22/80	1
	468, OB298	R.HSLEPSVNSR.S	1125.56	-0.0305317	1	CID	0.0993907	1.45988	0.175876	76.9465	1	6/18	1
2	AN0363 | Aspergillus nidulans (AN0363.3) hypothetical protein (translation) (370 aa)						3.98304e-11	134.209	41	40014.7	AN0363.3	102 (100 0 1 1 0)
	1162, OB300	K.GTAPILASTFSEPFQVFSAK.K	2098.09	-0.37473	2	CID	3.98304e-11	2.09458	0.471712	658.968	1	18/38
	882, OB301	K.SVSDLPQSDIAEVINK.G	1714.89	-0.479228	2	CID	4.67104e-11	2.46856	0.575247	1100.17	1	22/30
	892, OB297	K.SVSDLPQSDIAEVINK.G	1714.89	0.867899	2	CID	2.15721e-10	2.28599	0.437303	1170.68	1	23/30
	917, OB298	K.SVSDLPQSDIAEVINK.G	1714.89	-0.459331	2	CID	7.16519e-10	3.20661	0.499131	584.827	1	18/30
	912, OB298	K.SVSDLPQSDIAEVINK.G	1714.89	-0.557826	2	CID	1.16532e-09	3.01764	0.558319	549.854	1	18/30
	893, OB299	K.SVSDLPQSDIAEVINK.G	1714.89	-0.436809	2	CID	1.56536e-09	3.01553	0.62291	893.907	1	22/30
	1043, OB298	K.SVSDLPQSDIAEVINK.G	1714.89	-0.551473	2	CID	2.36911e-09	2.79262	0.471575	448.182	1	16/30
	737, OB301	K.KFPGVIESTPLSK.V	1402.79	-0.384985	2	CID	3.44618e-09	3.28052	0.568144	739.617	1	18/24
	1167, OB300	K.GTAPILASTFSEPFQVFSAK.K	2098.09	-0.605748	2	CID	3.66052e-09	2.60663	0.47834	427.701	1	15/38
	887, OB297	K.SVSDLPQSDIAEVINK.G	1714.89	-0.503825	2	CID	4.4025e-09	2.93552	0.564548	887.867	1	21/30
	1217, OB298	K.GTAPILASTFSEPFQVFSAK.K	2098.09	0.293239	2	CID	4.64603e-09	1.28113	0.338409	285.445	1	13/38
	892, OB299	R.NLIGCLSASAYR.L	1324.67	-0.316649	2	CID	5.74541e-09	3.34921	0.573663	1528.34	1	19/22
	1178, OB298	K.GTAPILASTFSEPFQVFSAK.K	2098.09	1.14064	3	CID	6.82556e-09	3.92449	0.59364	1074.27	1	28/76
	880, OB298	K.KFPGVIESTPLSK.V	1402.79	-0.425464	2	CID	1.71137e-08	3.32865	0.365979	581.19	1	15/24
	897, OB299	K.SVSDLPQSDIAEVINK.G	1714.89	-0.638174	2	CID	2.67027e-08	1.95312	0.538624	684.475	1	19/30
	783, OB298	K.KFPGVIESTPLSK.V	1402.79	-0.161671	2	CID	4.56647e-08	2.98077	0.399441	848.831	1	17/24
	890, OB300	R.NLIGCLSASAYR.L	1324.67	-0.334746	2	CID	9.48625e-08	3.03706	0.469377	1392.3	1	18/22
	1132, OB297	K.GTAPILASTFSEPFQVFSAK.K	2098.09	-0.0289538	2	CID	1.55226e-07	2.33491	0.557573	491.398	1	15/38
	888, OB299	R.NLIGCLSASAYR.L	1324.67	-0.474715	2	CID	1.55227e-07	3.03402	0.451707	1617.56	1	18/22
	1017, OB299	K.SVSDLPQSDIAEVINK.G	1714.89	-0.548832	2	CID	1.79151e-07	2.56133	0.564544	698.618	1	19/30
	907, OB298	R.NLIGCLSASAYR.L	1324.67	-0.328986	2	CID	1.85019e-07	3.10129	0.495805	1577.07	1	18/22
	779, OB298	K.KFPGVIESTPLSK.V	1402.79	-0.24863	2	CID	2.08766e-07	3.55729	0.513369	816.179	1	18/24
	927, OB301	R.IWSLQVVQQPIR.A	1466.85	-0.381196	2	CID	2.76824e-07	3.74591	0.396603	1872.66	1	17/22
	575, OB298	R.GRHSDEDDGLDNEY.-	1621.64	-0.152164	2	CID	3.08971e-07	1.11612	0.155256	243.61	1	10/26
	967, OB298	R.IWSLQVVQQPIR.A	1466.85	-0.341499	2	CID	6.64686e-07	3.25114	0.407958	1230.8	1	15/22
	872, OB301	R.NLIGCLSASAYR.L	1324.67	0.151595	2	CID	7.48204e-07	3.40391	0.445732	847.916	1	16/22
	1325, OB298	K.GTAPILASTFSEPFQVFSAK.K	2098.09	-0.724864	2	CID	8.72417e-07	1.58001	0.173385	386.901	1	13/38
	972, OB298	R.IWSLQVVQQPIR.A	1466.85	-0.374946	2	CID	9.81985e-07	3.68826	0.491104	1779.33	1	17/22
	1177, OB298	K.GTAPILASTFSEPFQVFSAK.K	2098.09	0.183619	2	CID	9.90834e-07	2.14428	0.494137	500.665	1	17/38
	904, OB298	R.NLIGCLSASAYR.L	1324.67	-0.317753	2	CID	9.978e-07	3.22503	0.507504	1278.42	1	18/22
	577, OB298	R.GRHSDEDDGLDNEY.-	1621.64	0.0509613	2	CID	1.07638e-06	0.962468	0.208381	384.544	1	13/26
	757, OB299	K.KFPGVIESTPLSK.V	1402.79	-0.263375	2	CID	1.2345e-06	3.12611	0.37423	537.967	1	15/24
	822, OB301	K.FPGVIESTPLSK.V	1274.7	-0.469529	2	CID	1.40808e-06	2.69566	0.440704	434.602	1	12/22
	884, OB298	K.KFPGVIESTPLSK.V	1402.79	-0.437526	2	CID	1.42338e-06	2.34812	0.273667	739.548	1	17/24
	877, OB301	K.SVSDLPQSDIAEVINK.G	1714.89	-0.377434	2	CID	1.90815e-06	3.25894	0.591861	856.715	1	21/30
	1112, OB301	K.GTAPILASTFSEPFQVFSAK.K	2098.09	0.610621	2	CID	2.11893e-06	1.70297	0.323553	532.749	1	17/38
	849, OB300	K.FPGVIESTPLSK.V	1274.7	-0.682012	2	CID	2.60457e-06	2.97005	0.515174	738.583	1	15/22
	1172, OB298	K.GTAPILASTFSEPFQVFSAK.K	2098.09	-0.476801	2	CID	2.77968e-06	2.36128	0.436982	430.212	1	15/38
	1132, OB299	K.GTAPILASTFSEPFQVFSAK.K	2098.09	0.546779	2	CID	2.84413e-06	2.33855	0.509014	714.559	1	18/38
	947, OB299	R.IWSLQVVQQPIR.A	1466.85	-0.419135	2	CID	2.99632e-06	3.31508	0.440296	1611.01	1	16/22
	902, OB300	K.SVSDLPQSDIAEVINK.G	1714.89	-0.472539	2	CID	3.36318e-06	2.59887	0.567589	962.932	1	22/30
	742, OB301	K.KFPGVIESTPLSK.V	1402.79	-0.544086	2	CID	3.42475e-06	2.09668	0.385607	551.75	1	15/24
	483, OB300	R.MCGFGDKDR.R	1085.45	-0.283228	2	CID	4.76836e-06	1.62312	0.310927	729.562	1	12/16
	868, OB301	R.NLIGCLSASAYR.L	1324.67	-0.603178	2	CID	4.91249e-06	3.44104	0.491696	1191.1	1	17/22
	497, OB298	R.MCGFGDKDR.R	1085.45	-0.244859	2	CID	6.40373e-06	2.01173	0.445009	1062.14	1	14/16
	957, OB300	R.IWSLQVVQQPIR.A	1466.85	-0.397553	2	CID	8.92737e-06	3.99473	0.376919	1348.54	1	15/22
	894, OB300	R.NLIGCLSASAYR.L	1324.67	-0.0103133	2	CID	8.93417e-06	3.12102	0.344983	739.049	1	14/22
	952, OB299	R.IWSLQVVQQPIR.A	1466.85	-0.43249	2	CID	9.42296e-06	3.18083	0.416636	1905.05	1	17/22
	920, OB298	K.SVSDLPQSDIAEVINK.G	1714.89	1.18415	3	CID	1.20084e-05	4.18275	0.570026	1013.19	1	27/60
	1233, OB299	K.GTAPILASTFSEPFQVFSAK.K	2098.09	1.35342	2	CID	1.35858e-05	1.84554	0.471143	471.829	1	14/38
	1117, OB298	R.IWSLQVVQQPIR.A	1466.85	-0.672224	2	CID	1.50226e-05	3.89934	0.338239	1690.97	1	17/22
	492, OB298	R.MCGFGDKDR.R	1085.45	-0.324134	2	CID	1.75882e-05	2.15042	0.441038	1220.72	1	14/16
	942, OB297	R.IWSLQVVQQPIR.A	1466.85	-0.385517	2	CID	1.90303e-05	3.35365	0.425008	1415.28	1	15/22
	1130, OB297	K.GTAPILASTFSEPFQVFSAK.K	2098.09	-0.350377	2	CID	2.16933e-05	3.04924	0.454871	620.383	1	17/38
	932, OB301	R.IWSLQVVQQPIR.A	1466.85	-0.353483	2	CID	2.31848e-05	4.11048	0.409736	1619.7	1	16/22
	1182, OB298	K.GTAPILASTFSEPFQVFSAK.K	2098.09	0.45216	3	CID	3.17079e-05	3.07222	0.425001	1120.17	1	26/76
	444, OB301	R.MCGFGDKDR.R	1085.45	-0.398856	2	CID	4.15602e-05	2.58074	0.468297	1259.41	1	14/16
	1164, OB300	K.GTAPILASTFSEPFQVFSAK.K	2098.09	-0.250233	3	CID	4.90848e-05	3.04402	0.431183	648.766	1	22/76
	953, OB300	R.IWSLQVVQQPIR.A	1466.85	-0.402192	2	CID	5.63307e-05	3.74197	0.394416	1840.34	1	17/22
	549, OB299	R.GRHSDEDDGLDNEY.-	1621.64	0.369077	2	CID	6.5179e-05	1.195	0.21632	453.545	1	14/26
	1274, OB298	K.GTAPILASTFSEPFQVFSAK.K	2098.09	-0.551097	2	CID	7.17048e-05	1.16341	0.364815	131.369	1	9/38
	419, OB297	R.AHSGHHPPPLSMDR.I	1538.73	0.443987	3	CID	7.57444e-05	2.32033	0.261642	340.24	1	18/52
	763, OB299	K.KFPGVIESTPLSK.V	1402.79	-0.393624	2	CID	8.92387e-05	3.49796	0.447338	513.128	1	15/24
	415, OB297	R.AHSGHHPPPLSMDR.I	1538.73	0.19533	3	CID	9.06871e-05	3.38914	0.408226	826.252	1	22/52
	462, OB297	R.MCGFGDKDR.R	1085.45	-0.348141	2	CID	0.00016374	2.08333	0.380349	1284.88	1	15/16
	857, OB298	K.FPGVIESTPLSK.V	1274.7	-0.3007	2	CID	0.00016877	2.96758	0.409416	611.187	1	14/22
	1053, OB298	K.SVSDLPQSDIAEVINK.G	1714.89	-0.414897	2	CID	0.00025177	2.78101	0.511045	549.213	1	18/30
	542, OB297	R.RPITPPPCIR.L	1206.68	0.236624	2	CID	0.000296625	3.11596	0.485487	285.153	1	11/18
	477, OB300	R.MCGFGDKDR.R	1085.45	-0.400072	2	CID	0.000330253	1.66306	0.278868	831.488	1	13/16
	447, OB301	R.MCGFGDKDR.R	1085.45	-0.311858	2	CID	0.000373255	1.83063	0.423574	903.313	1	13/16
	552, OB299	R.RPITPPPCIR.L	1206.68	0.424551	2	CID	0.000649473	3.18939	0.455246	399.401	1	12/18
	959, OB298	K.SVSDLPQSDIAEVINK.G	1714.89	0.912953	2	CID	0.00136974	2.13456	0.402914	596.906	1	17/30
	1137, OB299	K.GTAPILASTFSEPFQVFSAK.K	2098.09	0.538458	2	CID	0.00178138	1.62662	0.501066	561.446	1	16/38
	568, OB298	R.RPITPPPCIR.L	1206.68	-0.0351658	2	CID	0.00244626	2.74223	0.396076	461.026	1	15/18
	862, OB298	K.FPGVIESTPLSK.V	1274.7	0.677385	1	CID	0.00349879	2.37885	0.329362	234.194	1	10/22
	532, OB300	K.VFANQGIK.I	876.494	-0.231693	1	CID	0.0041624	1.56375	0.263762	301.09	1	8/14
	829, OB301	K.FPGVIESTPLSK.V	1274.7	-0.410579	2	CID	0.00493801	2.78372	0.484419	704.241	1	15/22
	1000, OB298	K.SVSDLPQSDIAEVINK.G	1714.89	0.0905953	2	CID	0.00510166	1.59231	0.284163	80.2359	1	8/30
	470, OB299	R.MCGFGDKDR.R	1085.45	-0.318015	2	CID	0.00565126	1.77401	0.294985	1034.38	1	13/16
	490, OB301	K.VFANQGIK.I	876.494	-0.206547	1	CID	0.00701374	1.92915	0.339951	398.864	1	10/14
	860, OB298	K.FPGVIESTPLSK.V	1274.7	-0.226423	1	CID	0.00739355	2.3586	0.349393	460.697	1	13/22
	744, OB299	K.KFPGVIESTPLSK.V	1402.79	0.174497	3	CID	0.00874301	2.8459	0.308931	805.064	1	20/48
	525, OB300	K.VFANQGIK.I	876.494	-0.429887	2	CID	0.0102656	1.89208	0.230485	433.13	1	11/14
	612, OB297	R.TEGIFR.L	722.383	-0.0191516	1	CID	0.0129666	1.12115	0.0413713	256.391	1	8/10
	547, OB299	R.RPITPPPCIR.L	1206.68	0.504079	2	CID	0.0170237	2.76082	0.41031	231.263	1	11/18
	982, OB299	R.NLIGCLSASAYR.L	1324.67	-0.323586	2	CID	0.018349	3.04228	0.472957	1163.96	1	16/22
	752, OB299	K.KFPGVIESTPLSK.V	1402.79	0.540159	3	CID	0.0216889	3.34207	0.429661	932.259	1	20/48
	905, OB299	K.SVSDLPQSDIAEVINK.G	1714.89	0.733709	3	CID	0.0231195	1.9616	0.419859	230.544	1	15/60
	535, OB301	R.RPITPPPCIR.L	1206.68	-0.348574	2	CID	0.0236723	2.40504	0.381429	315.009	1	12/18
	749, OB300	K.KFPGVIESTPLSK.V	1402.79	0.186766	3	CID	0.0260656	2.66617	0.325846	637.257	1	19/48
	548, OB298	K.VFANQGIK.I	876.494	-0.175419	1	CID	0.0282749	1.90707	0.176113	278.401	1	8/14
	818, OB297	K.FSFVNVGK.S	897.483	0.176104	2	CID	0.0322513	1.38686	0.150193	331.573	1	9/14
	527, OB301	R.RPITPPPCIR.L	1206.68	1.19841	2	CID	0.0385561	2.91548	0.375937	359.031	1	13/18
	572, OB298	R.RPITPPPCIR.L	1206.68	0.44026	2	CID	0.0405147	2.50497	0.337215	375.652	1	13/18
	734, OB301	K.KFPGVIESTPLSK.V	1402.79	-0.404665	3	CID	0.0457243	2.81565	0.296108	471.604	1	17/48
	755, OB300	K.KFPGVIESTPLSK.V	1402.79	-0.0932028	3	CID	0.0548412	2.05459	0.194564	561.452	1	17/48
	834, OB300	K.FSFVNVGK.S	897.483	-0.358098	2	CID	0.0695436	2.10034	0.260019	810.01	1	13/14
	528, OB300	K.VFANQGIK.I	876.494	-0.176518	1	CID	0.0696636	1.41828	0.163493	323.387	1	9/14
	547, OB297	R.RPITPPPCIR.L	1206.68	0.420339	2	CID	0.0795132	1.94424	0.41771	205.138	1	10/18
	827, OB300	K.FSFVNVGK.S	897.483	-0.17807	1	CID	0.0841135	1.06181	0.243323	389.601	1	10/14
	1378, OB299	K.SVSDLPQSDIAEVINK.G	1714.89	1.22023	2	CID	0.0904591	1.47233	0.275058	183.722	1	9/30
	392, OB301	R.LIVKDAQTQK.E	1143.67	-0.422663	2	CID	0.0972848	1.85593	0.323625	592.227	1	11/18
3	AN0807 | Aspergillus nidulans (AN0807.3) hypothetical protein similar to methyltransferase (translation) (362 aa)						3.69529e-08	108.198	36	41551.2	AN0807.3	46 (43 2 0 1 0)
	694, OB299	R.VSESLIYAPHPTNGR.F	1640.84	1.30895	3	CID	3.69529e-08	1.68367	0.174042	288.514	1	17/56
	954, OB298	K.YPDAFVAGVDLAPIQPPNHPK.N	2246.16	-0.506084	2	CID	2.37735e-07	2.55383	0.582347	758.418	1	18/40
	827, OB297	K.EIHAYNILHIYQAR.K	1740.92	0.0291371	2	CID	8.1689e-07	2.0089	0.329229	472.602	1	11/26
	762, OB300	R.YAVAGGPAPWNR.N	1258.63	-0.396726	2	CID	1.5051e-06	3.00544	0.396354	1536.73	1	18/22
	960, OB298	K.YPDAFVAGVDLAPIQPPNHPK.N	2246.16	-0.384746	2	CID	1.84682e-06	3.95	0.641601	600.141	1	17/40
	777, OB298	R.YAVAGGPAPWNR.N	1258.63	-0.314832	2	CID	1.66161e-05	3.48448	0.547974	1590.7	1	17/22
	740, OB301	R.YAVAGGPAPWNR.N	1258.63	-0.364225	2	CID	2.43464e-05	2.65939	0.545063	1038.09	1	16/22
	692, OB299	R.VSESLIYAPHPTNGR.F	1640.84	0.537948	2	CID	3.75781e-05	0.862623	0.171655	277.115	1	11/28
	812, OB298	R.QNSDAMDIQSITER.E	1607.73	-0.506273	2	CID	6.4382e-05	2.01599	0.524625	610.612	1	13/26
	772, OB298	R.YAVAGGPAPWNR.N	1258.63	-0.379576	2	CID	7.20669e-05	3.16596	0.547671	1652.99	1	18/22
	774, OB298	R.YAVAGGPAPWNR.N	1258.63	-0.0858564	1	CID	8.44597e-05	2.6374	0.332497	217.271	1	11/22
	562, OB297	R.IQQLAADVK.S	985.568	-0.11296	1	CID	0.00013504	1.3951	0.216579	613.711	1	11/16
	747, OB298	R.VSESLIYAPHPTNGR.F	1640.84	0.916548	2	CID	0.000219035	1.52991	0.0481127	208.04	1	9/28
	673, OB301	R.VSESLIYAPHPTNGR.F	1640.84	0.519314	2	CID	0.000279896	1.93758	0.399023	217.789	1	11/28
	593, OB298	R.IQQLAADVK.S	985.568	-0.423748	2	CID	0.000358957	3.15802	0.328319	1035.82	1	15/16
	789, OB298	R.HWYDCLK.Q	1021.46	0.531609	1	CID	0.000395775	2.09403	0.41265	384.208	1	8/12
	563, OB297	R.IQQLAADVK.S	985.568	-0.385105	2	CID	0.000504493	3.063	0.338462	642.975	1	13/16
	722, OB298	R.NGSPSMSPMYSNNSER.N	1757.72	0.688782	2	CID	0.000506425	1.51108	0.381215	276.739	1	11/30
	759, OB298	R.NGSPSMSPMYSNNSER.N	1757.72	1.1917	2	CID	0.00051696	1.197	0.321215	85.0746	1	8/30
	788, OB298	R.HWYDCLK.Q	1021.46	0.600029	2	CID	0.000747647	1.5747	0.330566	374.269	1	8/12
	549, OB301	R.IQQLAADVK.S	985.568	-0.367184	2	CID	0.000762975	2.55147	0.274888	735.112	1	13/16
	707, OB298	R.VSESLIYAPHPTNGR.F	1640.84	0.555464	2	CID	0.00111031	0.69266	0.189087	253.355	1	10/28
	417, OB299	K.QATAETMRPIAHSSR.D	1655.83	0.336555	3	CID	0.00135679	1.51184	0.170333	104.761	1	14/56
	568, OB299	R.IQQLAADVK.S	985.568	-0.417599	2	CID	0.00164522	2.90084	0.302001	1029.07	1	15/16
	597, OB298	R.IQQLAADVK.S	985.568	-0.402871	2	CID	0.00186111	3.19899	0.353399	923.326	1	15/16
	752, OB298	R.VSESLIYAPHPTNGR.F	1640.84	0.515575	2	CID	0.00190314	2.02037	0.374305	382.891	1	12/28
	573, OB300	R.IQQLAADVK.S	985.568	-0.374831	2	CID	0.00256255	2.20328	0.310091	855.258	1	14/16
	762, OB299	R.YAVAGGPAPWNR.N	1258.63	-0.333311	2	CID	0.00258117	3.04949	0.414657	1165.43	1	15/22
	697, OB300	R.VSESLIYAPHPTNGR.F	1640.84	0.565667	2	CID	0.00389841	1.06449	0.0383044	237.964	1	11/28
	758, OB300	R.YAVAGGPAPWNR.N	1258.63	-0.398369	2	CID	0.00449333	3.22199	0.419891	892.732	1	14/22
	592, OB298	R.IQQLAADVK.S	985.568	-0.162886	1	CID	0.00479619	2.39784	0.450996	663.944	1	11/16
	440, OB298	K.QATAETMRPIAHSSR.D	1655.83	-0.424798	3	CID	0.00675952	2.32505	0.500052	195.317	1	16/56
	577, OB300	R.IQQLAADVK.S	985.568	-0.416244	2	CID	0.00812244	2.33954	0.171848	857.096	1	14/16
	412, OB297	K.QATAETMRPIAHSSR.D	1655.83	0.473152	3	CID	0.0086687	1.89314	0.247476	116.362	1	13/56
	433, OB300	K.QATAETMRPIAHSSR.D	1655.83	0.933845	3	CID	0.0129853	2.00814	0.372958	146.533	1	14/56
	573, OB299	R.IQQLAADVK.S	985.568	0.0817224	2	CID	0.0146464	2.63395	0.257807	979.577	1	15/16
	583, OB298	R.SLDGTALR.H	832.452	0.0031845	2	CID	0.0154778	1.7582	0.383217	608.371	1	12/14
	794, OB298	R.HWYDCLK.Q	1021.46	-0.322293	1	CID	0.0167816	1.30145	0.24176	399.503	1	9/12
	442, OB298	K.QATAETMRPIAHSSR.D	1655.83	-0.00878196	3	CID	0.0173512	1.27882	0.00966998	163.597	1	16/56
	417, OB297	K.QATAETMRPIAHSSR.D	1655.83	0.924323	3	CID	0.0220844	1.30706	0.0923348	180.191	1	16/56
	342, OB299	K.QATAETM*RPIAHSSR.D	1671.83	0.859494	3	CID	0.0387101	1.90842	0.410693	172.6	1	16/56
	327, OB297	K.QATAETM*RPIAHSSR.D	1671.83	0.725461	3	CID	0.0475004	1.94745	0.373109	111.527	1	15/56
	567, OB299	R.IQQLAADVK.S	985.568	-0.240889	1	CID	0.0629055	1.7517	0.366038	639.088	1	11/16
	579, OB300	R.IQQLAADVK.S	985.568	-0.0640094	1	CID	0.0748435	1.45348	0.209074	542.575	1	10/16
	559, OB299	R.SLDGTALR.H	832.452	0.208629	2	CID	0.0782138	1.72448	0.301859	462.023	1	10/14
	567, OB297	R.IQQLAADVK.S	985.568	-0.0955035	1	CID	0.0970551	1.7073	0.310226	633.675	1	10/16
4	AN2142 | Aspergillus nidulans (AN2142.3) hypothetical protein similar to karyopherin alpha (translation) (554 aa)						9.99201e-14	40.268	9	60588.9	AN2142.3	18 (17 0 0 1 0)
	443, OB296	K.VGEMDKEAGQGDAHVNR.Y	1812.83	0.431502	3	CID	9.99201e-14	4.11366	0.661986	1933.7	1	31/64
	402, OB297	K.VGEMDKEAGQGDAHVNR.Y	1812.83	0.57286	3	CID	1.52212e-12	4.717	0.617535	1617.31	1	28/64
	407, OB297	K.VGEMDKEAGQGDAHVNR.Y	1812.83	1.09141	3	CID	2.55529e-11	4.20213	0.623725	1180.82	1	26/64
	437, OB296	K.VGEMDKEAGQGDAHVNR.Y	1812.83	0.467391	3	CID	2.20944e-10	5.35962	0.573964	1697.79	1	29/64
	424, OB300	K.VGEMDKEAGQGDAHVNR.Y	1812.83	0.422347	3	CID	2.47492e-09	4.0093	0.601215	994.174	1	23/64
	369, OB296	K.VGEM*DKEAGQGDAHVNR.Y	1828.83	1.38254	3	CID	6.20794e-09	3.49042	0.522251	903.962	1	26/64
	407, OB299	K.VGEMDKEAGQGDAHVNR.Y	1812.83	0.522689	3	CID	8.98878e-06	3.64802	0.556759	1508.35	1	29/64
	379, OB297	R.RREEQQVEIR.K	1342.72	0.908767	3	CID	1.08651e-05	3.4304	0.323238	654.536	1	19/36
	418, OB298	R.RREEQQVEIR.K	1342.72	0.271194	3	CID	1.50596e-05	3.40251	0.383967	899	1	22/36
	440, OB296	K.VGEMDKEAGQGDAHVNR.Y	1812.83	-0.375694	2	CID	2.92072e-05	2.36521	0.521315	551.169	1	15/32
	375, OB297	R.RREEQQVEIR.K	1342.72	0.706802	3	CID	4.43589e-05	3.16514	0.237106	709.517	1	21/36
	378, OB297	R.RREEQQVEIR.K	1342.72	0.464547	2	CID	6.40658e-05	1.84771	0.109075	184.652	1	9/18
	415, OB299	K.VGEMDKEAGQGDAHVNR.Y	1812.83	0.266707	3	CID	0.00232767	2.90686	0.353978	628.684	1	23/64
	412, OB296	R.RREEQQVEIR.K	1342.72	0.878006	3	CID	0.00256553	2.87582	0.356919	905.365	1	20/36
	575, OB296	R.VIETGVVSR.F	959.552	-0.0328564	1	CID	0.00656092	2.04535	0.29687	214.442	1	8/16
	413, OB298	R.RREEQQVEIR.K	1342.72	1.238	2	CID	0.0147973	2.2587	0.268715	200.477	1	9/18
	408, OB296	R.RREEQQVEIR.K	1342.72	0.437265	2	CID	0.0220246	1.92859	0.34642	331.59	1	10/18
	414, OB296	R.RREEQQVEIR.K	1342.72	0.551258	2	CID	0.0295375	1.55363	0.115086	319.16	1	10/18
	VeA TAP identifications in wild type (Experiment II)
	Reference						P (pro)	Score	Coverage	MW	Accession	Peptide (Hits)
	Scan(s), File	Peptide	MH+	DeltaM	z	Type	P (pep)	XC	DeltaCn	Sp	RSp	Ions	Count
1	AN1052 | Aspergillus nidulans (AN1052.3) hypothetical protein similar to velvet A (translation) (538 aa)						6.15903e-10	270.265	46	59281.3	AN1052.3	252 (248 4 0 0 0)
	639, OB302	R.RPSAVEYGQPIAQPYQR.P	1960	-0.324958	2	CID	6.15903e-10	3.38726	0.666902	600.572	1	19/32	1
	682, OB304	R.RPSAVEYGQPIAQPYQR.P	1960	-0.37635	2	CID	6.86083e-10	3.27897	0.555006	571.732	1	18/32	1
	729, OB304	R.RPSAVEYGQPIAQPYQR.P	1960	-0.248502	2	CID	7.11902e-10	2.81475	0.546008	561.182	1	18/32	1
	788, OB302	R.NQSISEYEPSMGYPGSQTR.L	2130.94	-0.34618	2	CID	9.16508e-10	1.93074	0.456839	711.064	1	18/36	1
	1022, OB302	K.LMTNQGSPVLTGVPVAGVAYLDK.P	2330.24	-0.828837	2	CID	1.79501e-09	2.78745	0.551901	629.968	1	20/44	1
	628, OB303	R.RPSAVEYGQPIAQPYQR.P	1960	-0.264208	2	CID	1.88344e-09	3.77632	0.567412	334.408	1	16/32	1
	875, OB302	R.NQSISEYEPSMGYPGSQTR.L	2130.94	-0.465763	2	CID	2.35065e-09	1.82926	0.510958	547.972	1	18/36	1
	528, OB302	R.RPDQYAGSDAYANAPERPR.S	2134.01	-0.77897	2	CID	3.00025e-09	3.09678	0.634245	400.615	1	16/36	1
	507, OB303	R.RPDQYAGSDAYANAPERPR.S	2134.01	1.05715	3	CID	5.02845e-09	5.29253	0.668777	1536.01	1	33/72	1
	533, OB305	R.RPDQYAGSDAYANAPERPR.S	2134.01	1.36367	3	CID	6.41628e-09	4.34093	0.650596	551.43	1	24/72	1
	522, OB302	R.RPDQYAGSDAYANAPERPR.S	2134.01	0.892723	3	CID	7.93662e-09	4.23234	0.605407	552.756	1	22/72	1
	1050, OB302	R.LEVISNPFIVYSAK.K	1579.87	-0.539209	2	CID	1.22543e-08	3.05883	0.583326	1083.62	1	18/26	1
	1062, OB302	R.LEVISNPFIVYSAK.K	1579.87	-0.0438244	3	CID	2.34929e-08	3.31814	0.433657	1119.58	1	23/52	1
	1017, OB302	K.LMTNQGSPVLTGVPVAGVAYLDK.P	2330.24	-0.627406	2	CID	2.81664e-08	3.19443	0.619544	886.591	1	21/44	1
	587, OB302	R.RPDQYAGSDAYANAPERPR.S	2134.01	0.902244	3	CID	2.82046e-08	3.52833	0.434947	1317.08	1	30/72	1
	797, OB305	R.NQSISEYEPSMGYPGSQTR.L	2130.94	0.468593	2	CID	3.30319e-08	2.61436	0.703517	742.096	1	19/36	1
	1042, OB307	R.LEVISNPFIVYSAK.K	1579.87	-0.624755	2	CID	3.65109e-08	2.33104	0.541691	1135.23	1	18/26	1
	933, OB302	K.LMTNQGSPVLTGVPVAGVAYLDKPNR.A	2697.44	-0.532928	2	CID	6.2367e-08	3.09884	0.635238	455.253	1	19/50	1
	777, OB302	R.STSISTNMDPYSYPSR.R	1805.8	-0.397716	2	CID	6.92721e-08	1.85051	0.552582	772.873	1	16/30	1
	728, OB306	R.LSAERPSYGQPSQTTSLPPLR.H	2285.19	0.747451	3	CID	8.57512e-08	3.59825	0.490802	759.599	1	25/80	1
	472, OB302	K.RTEDYDYDNER.G	1475.6	-0.208884	2	CID	9.08039e-08	2.30599	0.331958	1171.19	1	15/20	1
	813, OB304	R.STSISTNMDPYSYPSR.R	1805.8	-0.53207	2	CID	9.34669e-08	2.27377	0.612591	812.19	1	14/30	1
	732, OB302	R.SSLLDGPDQM*AYK.R	1440.67	-0.537539	2	CID	1.09362e-07	1.9072	0.401511	438.356	1	12/24	1
	529, OB305	R.RPDQYAGSDAYANAPERPR.S	2134.01	0.583641	3	CID	1.21626e-07	4.27245	0.64849	564.966	1	24/72	1
	452, OB303	K.RTEDYDYDNER.G	1475.6	-0.19042	2	CID	1.31084e-07	2.7225	0.415084	889.76	1	14/20	1
	762, OB303	R.STSISTNMDPYSYPSR.R	1805.8	-0.398083	2	CID	1.54975e-07	1.89344	0.55719	712.778	1	15/30	1
	1023, OB303	R.LEVISNPFIVYSAK.K	1579.87	-0.443143	2	CID	1.58775e-07	3.22524	0.574054	922.889	1	17/26	1
	632, OB303	R.RPSAVEYGQPIAQPYQR.P	1960	-0.238085	2	CID	1.65537e-07	2.87361	0.526501	483.047	1	18/32	1
	777, OB303	R.NQSISEYEPSMGYPGSQTR.L	2130.94	-0.4305	2	CID	1.67608e-07	2.43559	0.685412	689.069	1	18/36	1
	758, OB303	R.STSISTNMDPYSYPSR.R	1805.8	-0.47278	2	CID	1.92906e-07	1.49158	0.564738	716.903	1	14/30	1
	680, OB303	R.RPSAVEYGQPIAQPYQR.P	1960	-0.328417	2	CID	2.13525e-07	3.66168	0.564201	728.588	1	20/32	1
	535, OB306	R.TYEESFGHDDR.P	1355.55	-0.368628	2	CID	2.16763e-07	1.51881	0.592448	832.872	1	13/20	1
	1182, OB302	R.AGYFIFPDLSVR.N	1384.73	-0.283507	2	CID	2.19222e-07	1.98219	0.419974	482.357	1	12/22	1
	937, OB302	K.LMTNQGSPVLTGVPVAGVAYLDKPNR.A	2697.44	0.00947125	2	CID	2.28976e-07	2.97247	0.535994	257.469	1	15/50	1
	1092, OB304	R.LEVISNPFIVYSAK.K	1579.87	-0.48366	2	CID	2.69974e-07	2.76077	0.45991	705.977	1	16/26	1
	793, OB302	R.NQSISEYEPSMGYPGSQTR.L	2130.94	-0.44286	2	CID	2.9859e-07	2.64898	0.632207	532.722	1	16/36	1
	1177, OB304	R.AGYFIFPDLSVR.N	1384.73	-0.442016	2	CID	3.41954e-07	2.28552	0.549006	743.438	1	15/22	1
	774, OB303	R.NQSISEYEPSMGYPGSQTR.L	2130.94	-0.0176686	2	CID	4.06222e-07	2.06595	0.550126	524.104	1	17/36	1
	1027, OB303	R.LEVISNPFIVYSAK.K	1579.87	-0.399622	2	CID	4.23964e-07	4.09449	0.521386	1244.97	1	19/26	1
	754, OB302	K.DATEGTQPMPSPVPGK.L	1611.77	-0.547607	2	CID	4.27248e-07	1.90543	0.449284	267.822	1	11/30	1
	762, OB304	R.SSLLDGPDQM*AYK.R	1440.67	-0.48368	2	CID	4.39344e-07	2.0647	0.426293	640.889	1	15/24	1
	723, OB306	K.KFPGLTTSTPISR.M	1404.78	-0.064034	2	CID	4.45463e-07	1.91092	0.360216	464.961	1	13/24	1
	714, OB302	R.LSAERPSYGQPSQTTSLPPLR.H	2285.19	1.28651	3	CID	4.99088e-07	4.48641	0.587304	667.125	1	23/80	1
	504, OB303	R.RPDQYAGSDAYANAPERPR.S	2134.01	1.08242	3	CID	5.39426e-07	3.48846	0.592785	664.431	1	24/72	1
	797, OB303	R.LWETNSMLSK.R	1208.6	0.234582	2	CID	6.40933e-07	1.55928	0.236569	444.493	1	13/18	1
	719, OB305	K.KFPGLTTSTPISR.M	1404.78	0.184745	2	CID	6.47e-07	2.89811	0.519754	650.284	1	15/24	1
	1102, OB303	R.AGYFIFPDLSVR.N	1384.73	-0.418831	2	CID	6.93883e-07	2.38106	0.456998	641.569	1	14/22	1
	515, OB303	R.RPDQYAGSDAYANAPERPR.S	2134.01	1.38706	2	CID	7.33841e-07	3.26829	0.468946	179.564	1	13/36	1
	647, OB302	R.RPSAVEYGQPIAQPYQR.P	1960	0.0756619	3	CID	7.59828e-07	3.81975	0.322788	891.404	1	23/64	1
	677, OB304	R.RPSAVEYGQPIAQPYQR.P	1960	0.400261	2	CID	7.92934e-07	3.18975	0.54815	317.474	1	16/32	1
	1042, OB305	R.LEVISNPFIVYSAK.K	1579.87	-0.546724	2	CID	7.96931e-07	2.6357	0.504744	873.75	1	16/26	1
	817, OB302	R.LWETNSMLSK.R	1208.6	-0.543168	2	CID	8.40414e-07	2.242	0.315165	908.749	1	16/18	1
	1002, OB306	K.LSSPQEFLEFR.L	1352.68	0.0439499	2	CID	9.23873e-07	2.36733	0.507954	722.943	1	15/20	1
	643, OB302	R.RPSAVEYGQPIAQPYQR.P	1960	0.387674	3	CID	9.60213e-07	3.96197	0.430364	1116.78	1	26/64	1
	1122, OB305	R.AGYFIFPDLSVR.N	1384.73	-0.455483	2	CID	1.00077e-06	2.33108	0.51188	585.791	1	14/22	1
	825, OB304	R.NQSISEYEPSMGYPGSQTR.L	2130.94	-0.474517	2	CID	1.02257e-06	1.92053	0.433321	432.222	1	16/36	1
	633, OB303	R.RPSAVEYGQPIAQPYQR.P	1960	0.860086	3	CID	1.06783e-06	5.26499	0.562652	1109.81	1	25/64	1
	1037, OB302	K.LMTNQGSPVLTGVPVAGVAYLDKPNR.A	2697.44	0.924862	3	CID	1.09817e-06	2.94083	0.395621	300.455	1	22/100	1
	813, OB305	R.LWETNSMLSK.R	1208.6	0.165734	2	CID	1.12006e-06	2.09291	0.382287	669.287	1	15/18	1
	742, OB306	R.SSLLDGPDQM*AYK.R	1440.67	0.125881	2	CID	1.40214e-06	2.18679	0.362111	808.265	1	17/24	1
	807, OB307	R.LWETNSMLSK.R	1208.6	-0.474178	2	CID	1.78986e-06	1.79041	0.241275	847.088	1	16/18	1
	814, OB302	K.KFPGLTTSTPISR.M	1404.78	0.0675578	2	CID	2.38005e-06	2.19491	0.300841	575.302	1	15/24	1
	1052, OB302	R.LEVISNPFIVYSAK.K	1579.87	-0.491813	2	CID	2.41101e-06	3.251	0.486302	1119.4	1	18/26	1
	847, OB304	R.LWETNSMLSK.R	1208.6	-0.602372	2	CID	2.71439e-06	1.8036	0.204993	559.036	1	15/18	1
	1072, OB306	R.LEVISNPFIVYSAK.K	1579.87	-0.587125	2	CID	2.98843e-06	2.68827	0.57239	679.057	1	15/26	1
	654, OB303	R.STSISTNM*DPYSYPSR.R	1821.8	-0.332104	2	CID	2.98923e-06	1.52499	0.36379	501.272	1	12/30	1
	722, OB307	R.SSLLDGPDQM*AYK.R	1440.67	-0.356849	2	CID	3.25728e-06	1.83657	0.287407	446.479	1	14/24	1
	982, OB302	K.LSSPQEFLEFR.L	1352.68	0.193973	2	CID	3.50905e-06	2.36755	0.448742	520.245	1	13/20	1
	907, OB302	K.LM*TNQGSPVLTGVPVAGVAYLDKPNR.A	2713.44	0.000535376	3	CID	3.99053e-06	3.05563	0.464263	313.766	1	20/100	1
	997, OB303	K.LMTNQGSPVLTGVPVAGVAYLDK.P	2330.24	-0.933212	2	CID	4.0565e-06	2.73933	0.587205	256.737	1	15/44	1
	818, OB305	R.LWETNSMLSK.R	1208.6	-0.320207	2	CID	4.64722e-06	2.49941	0.363846	638.069	1	14/18	1
	662, OB302	K.DATEGTQPMPSPVPGK.L	1611.77	-0.420776	2	CID	4.71889e-06	2.72172	0.54519	507.854	1	15/30	1
	748, OB304	R.LSAERPSYGQPSQTTSLPPLR.H	2285.19	0.311552	2	CID	4.75979e-06	2.86648	0.503038	389.735	1	15/40	1
	737, OB306	R.SSLLDGPDQM*AYK.R	1440.67	-0.795066	2	CID	5.48854e-06	1.68671	0.215084	700.606	1	17/24	1
	525, OB305	R.TYEESFGHDDR.P	1355.55	-0.402197	2	CID	6.20584e-06	1.71338	0.413018	914.518	1	13/20	1
	447, OB303	K.RTEDYDYDNER.G	1475.6	-0.154288	2	CID	6.28132e-06	2.5756	0.435111	972.654	1	15/20	1
	467, OB302	K.RTEDYDYDNER.G	1475.6	-0.253586	2	CID	7.22749e-06	2.36898	0.395297	921.346	1	15/20	1
	772, OB302	R.STSISTNMDPYSYPSR.R	1805.8	0.237592	2	CID	7.35238e-06	1.91936	0.528632	955.168	1	15/30	1
	794, OB302	R.NQSISEYEPSMGYPGSQTR.L	2130.94	0.0721404	3	CID	8.47482e-06	1.93332	0.394251	668.26	1	23/72	1
	642, OB302	R.RPSAVEYGQPIAQPYQR.P	1960	1.48408	2	CID	8.68102e-06	2.92761	0.586186	446.803	1	14/32	1
	697, OB303	K.KFPGLTTSTPISR.M	1404.78	1.32391	2	CID	9.3528e-06	2.22479	0.316416	491.324	1	14/24	1
	858, OB304	R.SSLLDGPDQMAYK.R	1424.67	-0.388476	2	CID	9.87462e-06	2.46542	0.27264	1371.29	1	19/24	1
	493, OB303	R.HSLEPSVNSR.S	1125.56	-0.224331	2	CID	9.91455e-06	2.59822	0.359735	455.677	1	13/18	1
	1100, OB303	R.AGYFIFPDLSVR.N	1384.73	-0.472069	2	CID	1.13859e-05	2.81105	0.349858	629.637	1	14/22	1
	719, OB307	R.SSLLDGPDQM*AYK.R	1440.67	-0.421816	2	CID	1.2437e-05	2.26465	0.35317	529.439	1	16/24	1
	852, OB304	R.LWETNSMLSK.R	1208.6	-0.34515	2	CID	1.36045e-05	2.616	0.434924	755.083	1	15/18	1
	675, OB302	R.STSISTNM*DPYSYPSR.R	1821.8	-0.372041	2	CID	1.37642e-05	1.26292	0.43804	753.05	1	14/30	1
	1020, OB304	K.LSSPQEFLEFR.L	1352.68	1.06311	2	CID	1.38208e-05	2.65589	0.561264	477.917	1	13/20	1
	985, OB307	K.LSSPQEFLEFR.L	1352.68	0.420048	2	CID	1.76184e-05	2.07752	0.28862	415.233	1	11/20	1
	803, OB303	R.LWETNSMLSK.R	1208.6	0.295373	2	CID	1.79836e-05	2.09669	0.307523	610.247	1	14/18	1
	712, OB302	K.KFPGLTTSTPISR.M	1404.78	0.635206	2	CID	1.80539e-05	2.44667	0.137769	503.049	1	14/24	1
	848, OB305	R.SSLLDGPDQMAYK.R	1424.67	-0.502446	2	CID	1.83539e-05	1.70405	0.238574	635.837	1	14/24	1
	1140, OB302	K.LSSPQEFLEFR.L	1352.68	-0.383571	2	CID	1.84149e-05	1.72264	0.409732	530.759	1	15/20	1
	792, OB305	R.NQSISEYEPSMGYPGSQTR.L	2130.94	-0.446847	2	CID	2.10917e-05	1.62311	0.567985	408.9	1	15/36	1
	1157, OB306	R.AGYFIFPDLSVR.N	1384.73	-0.486315	2	CID	2.12812e-05	1.80663	0.430697	591.899	1	14/22	1
	537, OB302	R.TEDYDYDNER.G	1319.5	-0.30278	2	CID	2.48003e-05	2.46322	0.554809	827.876	1	14/18	1
	799, OB306	R.STSISTNMDPYSYPSR.R	1805.8	-0.190553	2	CID	2.50594e-05	1.68477	0.303486	422.571	1	12/30	1
	812, OB307	R.LWETNSMLSK.R	1208.6	-0.461548	2	CID	2.6286e-05	1.48774	0.0034714	559.675	1	15/18	1
	1050, OB305	R.LEVISNPFIVYSAK.K	1579.87	1.37561	3	CID	3.14382e-05	2.1463	0.195264	1192.69	1	23/52	1
	527, OB302	R.RPDQYAGSDAYANAPERPR.S	2134.01	0.724998	3	CID	3.96342e-05	2.73421	0.435125	763.763	1	26/72	1
	732, OB305	R.SSLLDGPDQM*AYK.R	1440.67	-0.452262	2	CID	4.04792e-05	1.65668	0.0211733	555.232	1	15/24	1
	987, OB302	K.LSSPQEFLEFR.L	1352.68	-0.749385	2	CID	4.94311e-05	2.1938	0.630838	427.922	1	13/20	1
	707, OB302	K.KFPGLTTSTPISR.M	1404.78	-0.368247	2	CID	5.00971e-05	2.47183	0.383319	489.921	1	14/24	1
	822, OB306	R.LWETNSMLSK.R	1208.6	-0.333609	2	CID	5.41355e-05	2.13417	0.313113	637.68	1	15/18	1
	980, OB307	K.LSSPQEFLEFR.L	1352.68	1.10454	2	CID	5.48184e-05	1.98764	0.202418	302.766	1	10/20	1
	533, OB302	R.TEDYDYDNER.G	1319.5	-0.34552	2	CID	6.42789e-05	2.11327	0.509593	928.709	1	13/18	1
	912, OB302	K.LM*TNQGSPVLTGVPVAGVAYLDKPNR.A	2713.44	-0.0309588	3	CID	6.87988e-05	3.5776	0.396469	338.992	1	22/100	1
	1180, OB303	R.LEVISNPFIVYSAK.K	1579.87	-0.601061	2	CID	7.29401e-05	2.02182	0.254344	542.528	1	13/26	1
	523, OB303	R.TEDYDYDNER.G	1319.5	-0.349899	2	CID	7.8509e-05	2.02404	0.472942	733.522	1	12/18	1
	758, OB302	R.PSYGQPSQTTSLPPLR.H	1728.89	-0.40141	2	CID	7.88623e-05	2.87665	0.538731	338.663	1	14/30	1
	740, OB302	R.RPSAVEYGQPIAQPYQR.P	1960	0.127434	2	CID	7.92977e-05	2.59847	0.372946	381.847	1	14/32	1
	959, OB303	K.LSSPQEFLEFR.L	1352.68	0.100712	2	CID	8.40263e-05	3.17784	0.526925	596.916	1	14/20	1
	557, OB304	R.RPDQYAGSDAYANAPERPR.S	2134.01	0.80117	3	CID	9.05319e-05	3.64241	0.556527	394.249	1	19/72	1
	860, OB304	K.FPGLTTSTPISR.M	1276.69	-0.291885	2	CID	9.39393e-05	3.28179	0.467868	556.064	1	12/22	1
	530, OB305	R.TEDYDYDNER.G	1319.5	-0.378445	2	CID	9.61425e-05	1.65836	0.465235	749.642	1	13/18	1
	544, OB306	R.TYEESFGHDDR.P	1355.55	0.474124	2	CID	9.97016e-05	1.69964	0.4506	647.828	1	11/20	1
	784, OB303	R.LSAERPSYGQPSQTTSLPPLR.H	2285.19	0.796523	3	CID	0.000106698	3.90212	0.568509	474.221	1	21/80	1
	1039, OB302	K.LSSPQEFLEFR.L	1352.68	-0.628848	2	CID	0.000107666	2.54621	0.459593	425.718	1	12/20	1
	1007, OB306	K.LSSPQEFLEFR.L	1352.68	0.936649	2	CID	0.00011904	1.72816	0.193176	273.197	1	11/20	1
	728, OB307	R.SSLLDGPDQMAYKR.A	1580.77	0.197461	2	CID	0.000123238	2.2813	0.328003	395.246	1	12/26	1
	1127, OB305	R.AGYFIFPDLSVR.N	1384.73	-0.46595	2	CID	0.000126836	1.78278	0.3884	330.527	1	11/22	1
	827, OB306	R.LWETNSMLSK.R	1208.6	-0.137489	2	CID	0.000137689	2.23386	0.316048	616.906	1	14/18	1
	523, OB302	R.HSLEPSVNSR.S	1125.56	-0.299577	2	CID	0.000141883	2.53061	0.279113	314.619	1	10/18	1
	1022, OB304	K.LSSPQEFLEFR.L	1352.68	-0.445186	2	CID	0.000147021	1.93953	0.449111	517.02	1	12/20	1
	513, OB307	R.TYEESFGHDDR.P	1355.55	-0.373638	2	CID	0.000169244	2.2052	0.579324	1635.08	1	16/20	1
	839, OB306	K.FPGLTTSTPISR.M	1276.69	0.0403294	2	CID	0.000184397	3.22142	0.513175	655.208	1	14/22	1
	827, OB302	K.FPGLTTSTPISR.M	1276.69	-0.298416	2	CID	0.000207508	2.9968	0.445494	949.209	1	16/22	1
	714, OB307	K.KFPGLTTSTPISR.M	1404.78	-0.0408406	2	CID	0.000225636	2.3267	0.469768	589.503	1	15/24	1
	703, OB303	K.KFPGLTTSTPISR.M	1404.78	-0.21296	2	CID	0.000256662	1.69797	0.209568	509.213	1	14/24	1
	1313, OB302	R.AGYFIFPDLSVR.N	1384.73	-0.416802	2	CID	0.000258001	2.63078	0.439408	553.984	1	13/22	1
	638, OB303	K.DATEGTQPMPSPVPGK.L	1611.77	-0.390427	2	CID	0.000259101	1.95584	0.478132	298.884	1	13/30	1
	747, OB304	R.LSAERPSYGQPSQTTSLPPLR.H	2285.19	0.262222	3	CID	0.000259973	3.53175	0.477271	583.605	1	23/80	1
	729, OB303	K.DATEGTQPMPSPVPGK.L	1611.77	-0.403305	2	CID	0.000261521	2.24567	0.511737	643.4	1	17/30	1
	1252, OB302	R.AGYFIFPDLSVR.N	1384.73	-0.563318	2	CID	0.000267186	0.911204	0.0691722	242.303	1	8/22	1
	498, OB303	R.HSLEPSVNSR.S	1125.56	0.212383	2	CID	0.000271988	2.50133	0.371295	372.123	1	11/18	1
	534, OB302	R.TEDYDYDNER.G	1319.5	-0.143344	1	CID	0.000273352	1.11948	0.302473	320.627	1	10/18	1
	547, OB302	R.RPDQYAGSDAYANAPER.P	1880.85	-0.314563	2	CID	0.000274136	2.98996	0.639268	1072.71	1	21/32	1
	793, OB307	R.SSLLDGPDQMAYK.R	1424.67	-0.416933	2	CID	0.000285552	2.16668	0.255727	533.097	1	14/24	1
	813, OB303	K.FPGLTTSTPISR.M	1276.69	0.236251	2	CID	0.000298887	2.8508	0.384597	492.905	1	12/22	1
	675, OB304	R.RPSAVEYGQPIAQPYQR.P	1960	0.953836	3	CID	0.000315227	4.22029	0.504933	720.268	1	23/64	1
	1104, OB303	K.LSSPQEFLEFR.L	1352.68	0.357059	2	CID	0.000326697	2.13252	0.399622	327.875	1	12/20	1
	452, OB306	R.HSLEPSVNSR.S	1125.56	-0.25261	2	CID	0.000340837	2.74131	0.29903	286.693	1	10/18	1
	698, OB303	R.LSAERPSYGQPSQTTSLPPLR.H	2285.19	0.0750879	3	CID	0.000351044	3.39585	0.569729	442.278	1	22/80	1
	644, OB303	K.DATEGTQPMPSPVPGK.L	1611.77	-0.405624	2	CID	0.000366636	2.13552	0.443961	410.678	1	15/30	1
	1023, OB302	K.LMTNQGSPVLTGVPVAGVAYLDK.P	2330.24	0.182944	3	CID	0.000367783	2.64186	0.393059	410.258	1	23/88	1
	727, OB305	R.SSLLDGPDQM*AYK.R	1440.67	-0.512351	2	CID	0.000394528	1.39263	0.150679	456.567	1	12/24	1
	1047, OB305	R.LEVISNPFIVYSAK.K	1579.87	-0.452372	2	CID	0.00040076	2.80207	0.435794	873.056	1	16/26	1
	982, OB305	K.LSSPQEFLEFR.L	1352.68	-0.313351	2	CID	0.000416139	2.59588	0.492045	309.832	1	11/20	1
	718, OB307	K.KFPGLTTSTPISR.M	1404.78	0.288261	2	CID	0.000426459	2.19164	0.35149	316.665	1	11/24	1
	1035, OB302	K.LSSPQEFLEFR.L	1352.68	-0.265376	2	CID	0.0004319	1.36851	0.231134	299.739	1	10/20	1
	714, OB305	K.KFPGLTTSTPISR.M	1404.78	0.455986	2	CID	0.00044044	2.07849	0.266908	419.882	1	12/24	1
	1113, OB302	R.LEVISNPFIVYSAK.K	1579.87	0.142881	2	CID	0.000460971	1.80309	0.236109	488.713	1	13/26	1
	814, OB306	R.SSLLDGPDQMAYK.R	1424.67	-0.426322	2	CID	0.000548993	2.05511	0.107851	838.475	1	15/24	1
	518, OB303	R.TEDYDYDNER.G	1319.5	-0.298365	2	CID	0.000656465	2.11784	0.510998	808.431	1	13/18	1
	978, OB305	K.LSSPQEFLEFR.L	1352.68	0.651737	2	CID	0.00066374	2.53441	0.390348	386.843	1	12/20	1
	1383, OB302	K.LSSPQEFLEFR.L	1352.68	-0.72197	2	CID	0.000687401	1.68474	0.249456	228.121	1	9/20	1
	1413, OB302	R.LEVISNPFIVYSAK.K	1579.87	-0.59041	2	CID	0.000689645	2.54348	0.564882	613.046	1	13/26	1
	962, OB303	K.LSSPQEFLEFR.L	1352.68	-0.263159	2	CID	0.000689675	2.7695	0.530671	455.297	1	14/20	1
	447, OB306	R.HSLEPSVNSR.S	1125.56	0.53641	2	CID	0.000690607	2.15675	0.447536	313.794	1	11/18	1
	1193, OB302	R.LEVISNPFIVYSAK.K	1579.87	-0.482665	2	CID	0.000721585	2.69203	0.369787	858.617	1	16/26	1
	532, OB302	R.RPDQYAGSDAYANAPERPR.S	2134.01	0.098741	2	CID	0.000723038	3.48515	0.604083	338.527	1	15/36	1
	829, OB305	K.FPGLTTSTPISR.M	1276.69	-0.510879	2	CID	0.000728025	3.14487	0.442875	539.582	1	13/22	1
	1090, OB304	R.LEVISNPFIVYSAK.K	1579.87	-0.467016	2	CID	0.000804274	3.79	0.510874	864.502	1	17/26	1
	698, OB304	K.DATEGTQPMPSPVPGK.L	1611.77	-0.389374	2	CID	0.00085581	2.38425	0.527212	347.495	1	14/30	1
	405, OB307	R.MVSKPATMR.-	1020.53	0.0380877	2	CID	0.000874984	2.35139	0.389387	388.193	1	11/16	1
	1138, OB302	R.AGYFIFPDLSVR.N	1384.73	0.8214	1	CID	0.00106183	1.51351	0.366127	427.017	1	12/22	1
	754, OB305	R.PSYGQPSQTTSLPPLR.H	1728.89	-0.473096	2	CID	0.00107459	2.89509	0.531403	502.091	1	16/30	1
	519, OB303	R.RPDQYAGSDAYANAPERPR.S	2134.01	-0.780277	2	CID	0.00109068	3.036	0.583731	132.441	1	10/36	1
	487, OB302	R.HSLEPSVNSR.S	1125.56	-0.264278	2	CID	0.00111523	2.87931	0.328293	413.311	1	12/18	1
	544, OB302	K.DATEGTQPM*PSPVPGK.L	1627.77	-0.396019	2	CID	0.00113139	1.69526	0.395904	385.15	1	15/30	1
	818, OB302	K.KFPGLTTSTPISR.M	1404.78	-0.558642	2	CID	0.00118665	2.21584	0.244792	510.792	1	14/24	1
	657, OB302	K.DATEGTQPMPSPVPGK.L	1611.77	-0.438217	2	CID	0.00119236	1.80553	0.236442	253.983	1	12/30	1
	950, OB302	R.NQSISEYEPSMGYPGSQTR.L	2130.94	-1.13773	2	CID	0.00122106	0.961504	0.00342726	273.811	1	11/36	1
	839, OB302	R.STSISTNMDPYSYPSR.R	1805.8	-0.48165	2	CID	0.00123832	1.04852	0.267295	521.351	1	12/30	1
	717, OB305	R.LSAERPSYGQPSQTTSLPPLR.H	2285.19	0.959121	3	CID	0.00124078	2.19119	0.473452	597.205	1	23/80	1
	988, OB302	K.LSSPQEFLEFR.L	1352.68	0.753008	1	CID	0.00130145	1.57591	0.351211	158.548	1	9/20	1
	822, OB302	K.FPGLTTSTPISR.M	1276.69	0.32756	2	CID	0.00130427	2.40879	0.418067	820.556	1	15/22	1
	1059, OB302	R.LEVISNPFIVYSAK.K	1579.87	0.17517	3	CID	0.00136352	3.2927	0.633605	1580.43	1	26/52	1
	1152, OB306	R.AGYFIFPDLSVR.N	1384.73	-0.380602	2	CID	0.00147403	2.71696	0.436516	704.808	1	14/22	1
	429, OB305	R.HSLEPSVNSR.S	1125.56	-0.30446	2	CID	0.00170151	2.45934	0.382477	324.6	1	12/18	1
	462, OB304	R.HSLEPSVNSR.S	1125.56	-0.26613	2	CID	0.00190793	2.62775	0.390381	406.579	1	12/18	1
	437, OB307	R.HSLEPSVNSR.S	1125.56	-0.178392	2	CID	0.00195781	2.83794	0.442931	285.471	1	10/18	1
	794, OB303	R.SSLLDGPDQMAYK.R	1424.67	0.598087	2	CID	0.00209103	1.78342	0.0990247	344.984	1	11/24	1
	864, OB302	R.LSAERPSYGQPSQTTSLPPLR.H	2285.19	0.154922	3	CID	0.00228059	2.25295	0.401064	229.538	1	15/80	1
	1680, OB302	R.NQSISEYEPSMGYPGSQTR.L	2130.94	1.49318	2	CID	0.00228495	1.22044	0.129558	112.198	1	8/36	1
	800, OB302	R.LSAERPSYGQPSQTTSLPPLR.H	2285.19	0.320083	3	CID	0.00231585	3.38408	0.4454	441.483	1	22/80	1
	457, OB304	R.HSLEPSVNSR.S	1125.56	-0.242509	2	CID	0.00246186	2.63917	0.362654	410.167	1	12/18	1
	720, OB303	K.DATEGTQPMPSPVPGK.L	1611.77	-0.372986	2	CID	0.00262121	1.82017	0.51942	475.146	1	14/30	1
	1682, OB302	K.KFPGLTTSTPISR.M	1404.78	0.0472942	2	CID	0.00262203	2.53631	0.420139	397.074	1	12/24	1
	432, OB305	R.HSLEPSVNSR.S	1125.56	-0.185675	2	CID	0.00273059	2.79246	0.345262	258.354	1	11/18	1
	839, OB305	K.FPGLTTSTPISR.M	1276.69	0.226334	2	CID	0.00306672	3.33088	0.411926	602.449	1	12/22	1
	1000, OB302	R.NQSISEYEPSMGYPGSQTR.L	2130.94	-0.289936	2	CID	0.0032675	1.41061	0.0517098	293.178	1	12/36	1
	713, OB303	R.SSLLDGPDQM*AYK.R	1440.67	0.559141	2	CID	0.00348415	1.77501	0.0486221	688.345	1	15/24	1
	718, OB302	R.LSAERPSYGQPSQTTSLPPLR.H	2285.19	1.16493	3	CID	0.00350326	3.2233	0.448132	532.386	1	22/80	1
	807, OB303	K.FPGLTTSTPISR.M	1276.69	0.389572	2	CID	0.00353601	2.70175	0.496569	506.099	1	12/22	1
	798, OB305	R.NQSISEYEPSMGYPGSQTR.L	2130.94	0.524045	3	CID	0.00374876	2.86474	0.528346	539.682	1	22/72	1
	520, OB303	K.DATEGTQPM*PSPVPGK.L	1627.77	-0.427318	2	CID	0.0039022	1.87984	0.382203	343.507	1	13/30	1
	425, OB303	R.HSLEPSVNSR.S	1125.56	-0.419074	1	CID	0.00403306	2.22279	0.365331	238.357	1	10/18	1
	828, OB306	R.LWETNSMLSK.R	1208.6	-0.101892	1	CID	0.00459531	1.69982	0.171581	189.51	1	8/18	1
	760, OB302	K.KFPGLTTSTPISR.M	1404.78	0.00652269	2	CID	0.00515786	2.7271	0.332898	374.496	1	12/24	1
	824, OB304	R.STSISTNMDPYSYPSR.R	1805.8	-0.608481	2	CID	0.00562888	1.0619	0.0394552	217.084	1	10/30	1
	724, OB306	R.LSAERPSYGQPSQTTSLPPLR.H	2285.19	1.29018	3	CID	0.00648023	3.66938	0.503354	717.211	1	24/80	1
	788, OB303	R.SSLLDGPDQMAYK.R	1424.67	-0.331941	2	CID	0.00889201	2.55857	0.227148	680.648	1	15/24	1
	413, OB302	R.HSLEPSVNSR.S	1125.56	0.853562	2	CID	0.00899605	1.99873	0.231186	271.767	1	10/18	1
	967, OB303	K.LSSPQEFLEFR.L	1352.68	-0.140059	1	CID	0.00925947	1.5852	0.295919	93.2523	1	8/20	1
	437, OB302	R.HSLEPSVNSR.S	1125.56	-0.192918	2	CID	0.00963059	2.29682	0.417928	342.889	1	11/18	1
	778, OB302	R.STSISTNMDPYSYPSR.R	1805.8	0.544255	3	CID	0.0104818	1.81749	0.42944	303.894	1	14/60	1
	767, OB304	R.SSLLDGPDQM*AYK.R	1440.67	-0.530459	2	CID	0.0108909	1.11344	0.0745325	539.302	1	13/24	1
	955, OB306	K.LMTNQGSPVLTGVPVAGVAYLDKPNR.A	2697.44	1.01641	3	CID	0.0113781	1.84605	0.206262	159.409	1	15/100	1
	799, OB302	R.NQSISEYEPSMGYPGSQTR.L	2130.94	0.704953	3	CID	0.0145944	1.54581	0.249112	243.475	1	15/72	1
	750, OB304	K.KFPGLTTSTPISR.M	1404.78	0.861503	2	CID	0.0154955	2.2929	0.257844	635.314	1	15/24	1
	809, OB303	K.KFPGLTTSTPISR.M	1404.78	0.306327	2	CID	0.0155144	2.19144	0.398458	260.978	1	12/24	1
	1068, OB303	R.LEVISNPFIVYSAK.K	1579.87	0.954135	2	CID	0.0159784	1.79046	0.260174	248.438	1	12/26	1
	1027, OB302	K.LMTNQGSPVLTGVPVAGVAYLDK.P	2330.24	0.0906586	3	CID	0.0163339	2.59955	0.478901	253.519	1	20/88	1
	417, OB303	R.HSLEPSVNSR.S	1125.56	0.38016	2	CID	0.0188041	2.32129	0.309903	231.639	1	9/18	1
	862, OB302	R.LWETNSMLSK.R	1208.6	0.595728	2	CID	0.01926	1.87502	0.192513	618.053	1	14/18	1
	802, OB305	R.SSLLDGPDQMAYK.R	1424.67	-0.495129	2	CID	0.0201134	1.72397	0.293113	479.14	1	13/24	1
	533, OB304	R.HSLEPSVNSR.S	1125.56	-0.305579	2	CID	0.0211958	2.15295	0.317123	389.845	1	12/18	1
	474, OB305	R.HSLEPSVNSR.S	1125.56	0.737797	2	CID	0.0225612	2.29624	0.178723	915.881	1	14/18	1
	802, OB302	R.LSAERPSYGQPSQTTSLPPLR.H	2285.19	1.07191	3	CID	0.0230998	3.53396	0.467372	607.219	1	23/80	1
	540, OB304	R.HSLEPSVNSR.S	1125.56	0.295199	2	CID	0.0234086	2.61724	0.319914	368.417	1	12/18	1
	658, OB305	K.DATEGTQPMPSPVPGK.L	1611.77	-0.390518	2	CID	0.0244561	2.05462	0.537003	448.117	1	15/30	1
	535, OB302	K.DATEGTQPM*PSPVPGK.L	1627.77	-0.347117	2	CID	0.0265833	2.0562	0.634834	438.37	1	15/30	1
	1264, OB306	R.SSLLDGPDQMAYK.R	1424.67	0.253222	2	CID	0.0277566	1.67039	0.212911	256.481	1	10/24	1
	435, OB305	R.HSLEPSVNSR.S	1125.56	-0.0627583	1	CID	0.0303211	1.64763	0.155957	225.632	1	10/18	1
	513, OB303	R.TEDYDYDNER.G	1319.5	-0.0906092	1	CID	0.0322694	1.50252	0.427868	161.742	1	7/18	1
	1143, OB302	R.AGYFIFPDLSVR.N	1384.73	-0.421288	1	CID	0.0339498	2.41509	0.405264	317.167	1	11/22	1
	810, OB306	R.SSLLDGPDQMAYK.R	1424.67	-0.197033	2	CID	0.0344976	1.39547	0.014191	801.79	1	17/24	1
	520, OB302	R.HSLEPSVNSR.S	1125.56	-0.271714	2	CID	0.035232	2.23097	0.280331	369.182	1	11/18	1
	442, OB302	R.HSLEPSVNSR.S	1125.56	-0.206486	2	CID	0.0356444	2.25241	0.416626	205.731	1	9/18	1
	1305, OB302	R.AGYFIFPDLSVR.N	1384.73	-0.532677	2	CID	0.0359992	0.977697	0.271052	308.825	1	9/22	1
	1029, OB304	K.LSSPQEFLEFR.L	1352.68	-0.107832	1	CID	0.036499	1.87782	0.386087	167.796	1	9/20	1
	529, OB302	R.TEDYDYDNER.G	1319.5	-0.260043	1	CID	0.0371512	1.28041	0.375273	266.604	1	10/18	1
	695, OB304	K.DATEGTQPMPSPVPGK.L	1611.77	0.484817	2	CID	0.0397816	2.02151	0.491387	262.094	1	11/30	1
	898, OB303	K.LM*TNQGSPVLTGVPVAGVAYLDKPNR.A	2713.44	0.876878	3	CID	0.0409934	2.94092	0.51288	243.664	1	18/100	1
	530, OB306	R.HSLEPSVNSR.S	1125.56	0.429477	2	CID	0.0443875	2.33627	0.237834	252.429	1	9/18	1
	762, OB302	K.KFPGLTTSTPISR.M	1404.78	0.239433	2	CID	0.0470814	1.72662	0.0516207	515.788	1	13/24	1
	819, OB302	R.LWETNSMLSK.R	1208.6	-0.168786	1	CID	0.0586765	1.40943	0.311677	272.457	1	9/18	1
	963, OB303	K.LSSPQEFLEFR.L	1352.68	-0.0463086	1	CID	0.0601739	1.35125	0.16666	154.022	1	8/20	1
	427, OB303	R.HSLEPSVNSR.S	1125.56	-0.110854	1	CID	0.0610273	1.92977	0.292979	254.026	1	10/18	1
	727, OB306	K.KFPGLTTSTPISR.M	1404.78	0.266065	2	CID	0.0623782	1.92519	0.233018	241.579	1	10/24	1
	830, OB304	R.NQSISEYEPSMGYPGSQTR.L	2130.94	0.801633	3	CID	0.0711917	2.18749	0.359784	354.952	1	20/72	1
	437, OB305	R.HSLEPSVNSR.S	1125.56	-0.0529927	1	CID	0.0730825	1.68337	0.305971	180.959	1	9/18	1
	680, OB306	K.DATEGTQPMPSPVPGK.L	1611.77	-0.563522	2	CID	0.075376	1.06803	0.0926782	77.8691	1	7/30	1
	845, OB302	R.LSAERPSYGQPSQTTSLPPLR.H	2285.19	-0.0281836	3	CID	0.0754769	2.1884	0.350187	352.469	1	18/80	1
	433, OB307	R.HSLEPSVNSR.S	1125.56	-0.123258	2	CID	0.0771873	2.33117	0.320161	250.419	1	9/18	1
	754, OB304	K.KFPGLTTSTPISR.M	1404.78	-0.399239	2	CID	0.0792325	1.66732	0.0170289	298.125	1	11/24	1
	2008, OB304	R.RPSAVEYGQPIAQPYQR.P	1960	0.798562	3	CID	0.0811891	3.37172	0.330313	499.31	1	19/64	1
	853, OB304	R.LWETNSMLSK.R	1208.6	-0.29403	1	CID	0.0863047	1.65311	0.46214	315.045	1	9/18	1
	498, OB302	R.RPDQYAGSDAYANAPERPR.S	2134.01	-0.296364	3	CID	0.0890232	2.87853	0.334998	250.306	1	16/72	1
	422, OB303	R.HSLEPSVNSR.S	1125.56	-0.252183	2	CID	0.0895359	2.13388	0.35676	228.942	1	10/18	1
	815, OB305	R.LWETNSMLSK.R	1208.6	-0.288415	1	CID	0.0992748	1.05764	0.218898	164.093	1	7/18	1
2	AN0363 | Aspergillus nidulans (AN0363.3) hypothetical protein (translation) (370 aa)						2.33857e-11	130.214	39	40014.7	AN0363.3	122 (121 1 0 0 0)
	912, OB306	K.SVSDLPQSDIAEVINK.G	1714.89	-0.290858	2	CID	2.33857e-11	2.98681	0.517566	818.539	1	20/30
	1068, OB304	K.SVSDLPQSDIAEVINK.G	1714.89	-0.733516	2	CID	1.56536e-09	2.64258	0.538027	729.222	1	21/30
	1127, OB303	K.GTAPILASTFSEPFQVFSAK.K	2098.09	-0.548782	2	CID	2.5938e-09	2.99466	0.504065	842.411	1	19/38
	942, OB304	K.SVSDLPQSDIAEVINK.G	1714.89	-0.46746	2	CID	2.9458e-09	3.04226	0.438828	758.91	1	21/30
	803, OB304	K.KFPGVIESTPLSK.V	1402.79	-0.360376	2	CID	4.74983e-09	3.12044	0.401593	1136.76	1	20/24
	897, OB307	K.SVSDLPQSDIAEVINK.G	1714.89	-0.426005	2	CID	5.83242e-09	3.35028	0.463315	830.904	1	21/30
	887, OB303	K.SVSDLPQSDIAEVINK.G	1714.89	-0.448478	2	CID	6.05283e-09	3.00505	0.586075	783.872	1	20/30
	1009, OB303	K.SVSDLPQSDIAEVINK.G	1714.89	-0.43337	2	CID	9.15068e-09	3.41331	0.531515	477.36	1	17/30
	1204, OB304	K.GTAPILASTFSEPFQVFSAK.K	2098.09	0.230968	3	CID	1.34009e-08	3.58308	0.590158	1231.18	1	29/76
	927, OB304	R.NLIGCLSASAYR.L	1324.67	-0.390373	2	CID	1.85058e-08	3.16695	0.573175	1302.77	1	18/22
	937, OB304	K.SVSDLPQSDIAEVINK.G	1714.89	-0.397593	2	CID	1.94898e-08	2.94751	0.486892	692.788	1	19/30
	899, OB304	K.KFPGVIESTPLSK.V	1402.79	-0.429848	2	CID	2.5355e-08	3.85602	0.508552	969.162	1	19/24
	892, OB303	K.SVSDLPQSDIAEVINK.G	1714.89	-0.432063	2	CID	2.96221e-08	2.5982	0.545982	1051.18	1	23/30
	1202, OB304	K.GTAPILASTFSEPFQVFSAK.K	2098.09	-0.500745	2	CID	4.07244e-08	2.91481	0.532896	476.864	1	17/38
	904, OB306	R.NLIGCLSASAYR.L	1324.67	-0.317955	2	CID	9.21973e-08	3.36868	0.542431	1653.25	1	19/22
	992, OB304	R.IWSLQVVQQPIR.A	1466.85	-0.310835	2	CID	1.11174e-07	3.80105	0.396465	1288.95	1	16/22
	902, OB305	K.SVSDLPQSDIAEVINK.G	1714.89	-0.500407	2	CID	1.14739e-07	2.72044	0.552896	766.808	1	20/30
	1147, OB305	K.GTAPILASTFSEPFQVFSAK.K	2098.09	-0.693537	2	CID	1.20861e-07	1.73201	0.397376	401.629	1	15/38
	595, OB304	R.GRHSDEDDGLDNEY.-	1621.64	0.0494059	2	CID	1.4422e-07	1.77557	0.468665	248.844	1	11/26
	907, OB306	R.NLIGCLSASAYR.L	1324.67	-0.402763	2	CID	1.48515e-07	3.16589	0.511292	1106.37	1	18/22
	888, OB307	R.NLIGCLSASAYR.L	1324.67	-0.339836	2	CID	2.32304e-07	3.45948	0.508285	1671.43	1	19/22
	1178, OB306	K.GTAPILASTFSEPFQVFSAK.K	2098.09	-0.550227	2	CID	2.37714e-07	2.39182	0.469955	588.547	1	16/38
	747, OB303	K.KFPGVIESTPLSK.V	1402.79	-0.537097	2	CID	2.79819e-07	2.6612	0.506878	743.003	1	18/24
	903, OB305	R.NLIGCLSASAYR.L	1324.67	-0.38499	2	CID	3.14819e-07	2.66221	0.513262	1582.91	1	19/22
	1080, OB303	R.IWSLQVVQQPIR.A	1466.85	-0.173481	2	CID	4.31914e-07	3.18467	0.348096	1284.29	1	15/22
	997, OB304	R.IWSLQVVQQPIR.A	1466.85	-0.328352	2	CID	5.03498e-07	3.51596	0.386396	1753.09	1	16/22
	897, OB305	R.NLIGCLSASAYR.L	1324.67	-0.46768	2	CID	5.47495e-07	3.1086	0.560441	1346.16	1	18/22
	1198, OB304	K.GTAPILASTFSEPFQVFSAK.K	2098.09	1.06886	3	CID	5.5133e-07	4.20457	0.67301	816.413	1	25/76
	932, OB304	R.NLIGCLSASAYR.L	1324.67	-0.345409	2	CID	5.94396e-07	3.50043	0.508674	1696.11	1	19/22
	962, OB305	R.IWSLQVVQQPIR.A	1466.85	-0.424757	2	CID	1.63263e-06	3.23734	0.424835	1767.7	1	17/22
	972, OB306	R.IWSLQVVQQPIR.A	1466.85	-0.338926	2	CID	1.69812e-06	3.48314	0.47242	1255.45	1	16/22
	588, OB304	R.GRHSDEDDGLDNEY.-	1621.64	0.271909	2	CID	1.79902e-06	1.54737	0.199934	369.79	1	14/26
	752, OB303	K.KFPGVIESTPLSK.V	1402.79	-0.335172	2	CID	2.04497e-06	2.20248	0.437963	782.932	1	17/24
	1142, OB307	K.GTAPILASTFSEPFQVFSAK.K	2098.09	-0.212987	2	CID	2.17852e-06	2.1293	0.496125	414.662	1	15/38
	1122, OB303	K.GTAPILASTFSEPFQVFSAK.K	2098.09	-0.39121	2	CID	2.21927e-06	1.48841	0.248061	645.683	1	16/38
	762, OB307	K.KFPGVIESTPLSK.V	1402.79	-0.317828	2	CID	2.90106e-06	2.65617	0.333586	333.583	1	13/24
	852, OB305	K.FPGVIESTPLSK.V	1274.7	-0.326579	2	CID	3.51488e-06	2.9448	0.48976	861.15	1	16/22
	902, OB307	K.SVSDLPQSDIAEVINK.G	1714.89	-0.420726	2	CID	3.94787e-06	2.55937	0.499964	647.406	1	19/30
	767, OB307	K.KFPGVIESTPLSK.V	1402.79	-0.353218	2	CID	4.16957e-06	3.47979	0.457629	755.11	1	18/24
	1129, OB303	K.GTAPILASTFSEPFQVFSAK.K	2098.09	0.19215	3	CID	4.44526e-06	2.62704	0.456305	345.759	1	20/76
	437, OB304	R.LIVKDAQTQK.E	1143.67	0.201604	2	CID	4.47287e-06	2.11392	0.191426	598.213	1	13/18
	877, OB303	R.NLIGCLSASAYR.L	1324.67	-0.258208	2	CID	5.91889e-06	3.31174	0.481406	1557.73	1	19/22
	882, OB303	R.NLIGCLSASAYR.L	1324.67	-0.384316	2	CID	5.98935e-06	3.17306	0.457276	1453.32	1	18/22
	969, OB306	R.IWSLQVVQQPIR.A	1466.85	-0.329344	2	CID	6.15402e-06	3.48063	0.503607	1791.88	1	16/22
	798, OB304	K.KFPGVIESTPLSK.V	1402.79	-0.408893	2	CID	6.49265e-06	2.71983	0.516194	613.9	1	16/24
	849, OB307	K.FPGVIESTPLSK.V	1274.7	-0.323146	2	CID	8.49417e-06	2.81274	0.442469	656.719	1	15/22
	1182, OB306	K.GTAPILASTFSEPFQVFSAK.K	2098.09	0.422959	2	CID	8.58602e-06	0.751084	0.148358	509.724	1	16/38
	892, OB307	R.NLIGCLSASAYR.L	1324.67	-0.367956	2	CID	9.09134e-06	3.40625	0.499132	1143.48	1	17/22
	1064, OB304	K.SVSDLPQSDIAEVINK.G	1714.89	-0.62913	2	CID	1.04485e-05	2.6644	0.574833	613.024	1	20/30
	457, OB303	R.MCGFGDKDR.R	1085.45	-0.346122	2	CID	1.10951e-05	2.03157	0.44501	1308.08	1	14/16
	857, OB306	K.FPGVIESTPLSK.V	1274.7	-0.427974	2	CID	1.22178e-05	3.21924	0.469938	960.51	1	16/22
	1197, OB304	K.GTAPILASTFSEPFQVFSAK.K	2098.09	-0.633987	2	CID	1.22856e-05	1.8304	0.457069	509.517	1	17/38
	882, OB304	K.FPGVIESTPLSK.V	1274.7	-0.403125	2	CID	1.2744e-05	2.77761	0.513115	787.427	1	16/22
	983, OB304	K.SVSDLPQSDIAEVINK.G	1714.89	-0.719849	2	CID	1.42527e-05	2.79367	0.546158	429.098	1	16/30
	767, OB305	K.KFPGVIESTPLSK.V	1402.79	-0.335417	2	CID	1.61914e-05	3.27523	0.483271	597.99	1	16/24
	948, OB304	K.SVSDLPQSDIAEVINK.G	1714.89	0.361639	3	CID	1.70726e-05	4.28685	0.627418	988.691	1	25/60
	952, OB307	R.IWSLQVVQQPIR.A	1466.85	-0.328138	2	CID	1.74389e-05	3.73929	0.416162	1304.25	1	15/22
	1279, OB304	K.GTAPILASTFSEPFQVFSAK.K	2098.09	1.19938	2	CID	1.91722e-05	2.28271	0.477877	397.244	1	13/38
	1142, OB305	K.GTAPILASTFSEPFQVFSAK.K	2098.09	-0.838109	2	CID	2.79281e-05	2.58524	0.388066	416.778	1	15/38
	497, OB304	R.MCGFGDKDR.R	1085.45	-0.23015	2	CID	3.23681e-05	2.9684	0.476756	1418.2	1	15/16
	948, OB307	R.IWSLQVVQQPIR.A	1466.85	-0.317878	2	CID	4.02393e-05	3.82475	0.411046	1832.95	1	17/22
	412, OB307	R.LIVKDAQTQK.E	1143.67	-0.85946	2	CID	4.47626e-05	2.63788	0.353173	599.467	1	12/18
	1138, OB304	R.IWSLQVVQQPIR.A	1466.85	-0.383141	2	CID	5.84784e-05	3.63434	0.475907	1607.83	1	16/22
	1024, OB306	R.IWSLQVVQQPIR.A	1466.85	0.167388	2	CID	6.00656e-05	2.1947	0.155142	853.371	1	14/22
	468, OB307	R.MCGFGDKDR.R	1085.45	-0.278731	2	CID	6.3936e-05	2.05006	0.341419	846.995	1	12/16
	1148, OB305	K.GTAPILASTFSEPFQVFSAK.K	2098.09	0.35255	3	CID	6.47452e-05	3.31199	0.500517	655.381	1	22/76
	890, OB304	K.KFPGVIESTPLSK.V	1402.79	-0.418923	2	CID	6.63079e-05	2.92699	0.440102	526.651	1	16/24
	1038, OB304	R.IWSLQVVQQPIR.A	1466.85	-0.306837	2	CID	7.1958e-05	3.60249	0.41619	1445.88	1	16/22
	915, OB302	K.SVSDLPQSDIAEVINK.G	1714.89	0.992269	2	CID	7.5854e-05	2.79295	0.49239	610.943	1	18/30
	907, OB305	K.SVSDLPQSDIAEVINK.G	1714.89	-0.393693	2	CID	8.71368e-05	3.16741	0.638598	746.524	1	21/30
	1094, OB304	R.NLIGCLSASAYR.L	1324.67	-0.251982	2	CID	8.77786e-05	3.29578	0.447264	697.695	1	14/22
	542, OB303	R.RPITPPPCIR.L	1206.68	0.411305	2	CID	9.81447e-05	2.97776	0.477254	251.348	1	11/18
	780, OB306	K.KFPGVIESTPLSK.V	1402.79	0.25288	2	CID	9.96584e-05	2.62511	0.454219	375.826	1	12/24
	493, OB304	R.MCGFGDKDR.R	1085.45	-0.220456	2	CID	0.000110616	2.06044	0.364894	1090.98	1	14/16
	493, OB306	R.MCGFGDKDR.R	1085.45	-0.238799	2	CID	0.000116854	2.38031	0.415587	854.825	1	12/16
	953, OB304	K.SVSDLPQSDIAEVINK.G	1714.89	0.852362	3	CID	0.000132224	2.3584	0.333877	1005.29	1	26/60
	464, OB303	R.MCGFGDKDR.R	1085.45	-0.267585	2	CID	0.000141884	2.29581	0.313365	970.023	1	13/16
	1137, OB307	K.GTAPILASTFSEPFQVFSAK.K	2098.09	-0.522598	2	CID	0.000153528	1.82412	0.426467	442.908	1	16/38
	823, OB307	K.FSFVNVGK.S	897.483	-0.331423	2	CID	0.000264268	2.29641	0.369647	710.934	1	12/14
	957, OB305	R.IWSLQVVQQPIR.A	1466.85	-0.36424	2	CID	0.000264521	3.78883	0.394343	1627.94	1	16/22
	489, OB306	R.MCGFGDKDR.R	1085.45	-0.311205	2	CID	0.000325709	2.10824	0.380081	885.119	1	13/16
	994, OB304	R.IWSLQVVQQPIR.A	1466.85	0.309451	3	CID	0.000355871	2.70532	0.229107	1070.05	1	23/44
	472, OB307	R.MCGFGDKDR.R	1085.45	-0.219359	2	CID	0.000453928	1.87094	0.203288	844.483	1	13/16
	1957, OB304	R.IWSLQVVQQPIR.A	1466.85	-0.380903	2	CID	0.000458503	2.07109	0.401749	465.898	1	12/22
	942, OB303	R.IWSLQVVQQPIR.A	1466.85	-0.291746	2	CID	0.000542562	3.45837	0.408849	1423.59	1	16/22
	937, OB303	R.IWSLQVVQQPIR.A	1466.85	-0.352491	2	CID	0.000559784	3.78351	0.338405	1572.39	1	17/22
	844, OB306	K.FSFVNVGK.S	897.483	0.295733	2	CID	0.000655138	2.27806	0.322627	653.443	1	12/14
	843, OB307	K.FPGVIESTPLSK.V	1274.7	-0.454549	2	CID	0.00068923	2.26786	0.382882	818.293	1	16/22
	579, OB304	R.RPITPPPCIR.L	1206.68	-0.0596409	2	CID	0.00096441	2.35813	0.388517	280.408	1	11/18
	473, OB305	R.MCGFGDKDR.R	1085.45	-0.730895	2	CID	0.00123682	2.59267	0.448646	973.716	1	13/16
	772, OB306	K.KFPGVIESTPLSK.V	1402.79	1.48219	2	CID	0.00379228	2.88597	0.420486	691.111	1	16/24
	557, OB305	R.RPITPPPCIR.L	1206.68	0.471852	2	CID	0.00403471	2.28971	0.478935	273.849	1	11/18
	760, OB305	K.KFPGVIESTPLSK.V	1402.79	0.285642	3	CID	0.00571256	3.26367	0.500575	986.624	1	22/48
	527, OB305	K.VFANQGIK.I	876.494	-0.109379	1	CID	0.00808576	1.74937	0.13472	469.916	1	10/14
	553, OB307	R.RPITPPPCIR.L	1206.68	0.0431413	2	CID	0.00815909	2.76326	0.469969	151.45	1	9/18
	754, OB307	K.KFPGVIESTPLSK.V	1402.79	-0.131106	3	CID	0.00845589	2.48446	0.17984	629.289	1	19/48
	1050, OB304	R.NLIGCLSASAYR.L	1324.67	-0.22299	2	CID	0.00886864	3.06526	0.365811	1056.07	1	15/22
	632, OB306	R.TEGIFR.L	722.383	-0.00596798	1	CID	0.0116232	1.63727	0.00369335	231.31	1	8/10
	1143, OB305	K.GTAPILASTFSEPFQVFSAK.K	2098.09	0.0390738	3	CID	0.0121551	2.66946	0.609694	673.366	1	23/76
	1350, OB304	K.SVSDLPQSDIAEVINK.G	1714.89	0.0380857	2	CID	0.0126239	2.23316	0.39117	105.977	1	9/30
	574, OB306	R.RPITPPPCIR.L	1206.68	0.781057	2	CID	0.0128032	1.89641	0.238941	213.799	1	9/18
	528, OB305	K.VFANQGIK.I	876.494	-0.828042	2	CID	0.0141574	1.40932	0.159159	394.476	1	11/14
	888, OB304	K.FPGVIESTPLSK.V	1274.7	-0.23863	1	CID	0.014303	1.78112	0.392795	287.4	1	11/22
	559, OB307	R.RPITPPPCIR.L	1206.68	-0.316629	2	CID	0.0148626	2.51474	0.407041	286.867	1	12/18
	828, OB305	K.FSFVNVGK.S	897.483	0.00630406	2	CID	0.0151241	1.6838	0.245357	587.803	1	12/14
	859, OB304	K.FSFVNVGK.S	897.483	-0.178835	2	CID	0.0154329	1.88411	0.25225	532.036	1	11/14
	780, OB304	K.KFPGVIESTPLSK.V	1402.79	1.448	3	CID	0.0161075	3.30592	0.312006	832.214	1	21/48
	814, OB303	K.FSFVNVGK.S	897.483	0.337847	2	CID	0.0208249	2.13055	0.296448	626.471	1	12/14
	1139, OB307	K.GTAPILASTFSEPFQVFSAK.K	2098.09	-0.18285	3	CID	0.0225173	2.49312	0.456977	677.641	1	22/76
	429, OB304	R.LIVKDAQTQK.E	1143.67	0.911131	2	CID	0.0243759	1.95037	0.351243	537.827	1	11/18
	555, OB305	R.RPITPPPCIR.L	1206.68	0.374684	2	CID	0.0268689	2.04862	0.28796	317.778	1	12/18
	1188, OB304	K.SVSDLPQSDIAEVINK.G	1714.89	-0.220027	2	CID	0.0273826	1.97261	0.471018	85.8228	1	8/30
	582, OB304	R.RPITPPPCIR.L	1206.68	0.11848	2	CID	0.0315736	2.56748	0.488601	386.649	1	12/18
	518, OB307	K.VFANQGIK.I	876.494	-0.136234	1	CID	0.037794	1.48223	0.0390393	292.171	1	8/14
	594, OB304	K.VFANQGIK.I	876.494	0.832272	1	CID	0.0400439	1.64801	0.125749	267.477	1	8/14
	745, OB303	K.KFPGVIESTPLSK.V	1402.79	0.435972	3	CID	0.0422322	2.92577	0.311982	799.35	1	20/48
	1123, OB303	K.GTAPILASTFSEPFQVFSAK.K	2098.09	0.703747	3	CID	0.0462487	3.18721	0.448217	468.678	1	20/76
	508, OB303	K.VFANQGIK.I	876.494	-0.138187	1	CID	0.0566245	1.81675	0.129563	312.527	1	9/14
	1005, OB304	R.IWSLQVVQQPIR.A	1466.85	0.669803	3	CID	0.0584263	3.07201	0.406667	577.181	1	18/44
	585, OB304	R.RPITPPPCIR.L	1206.68	0.634864	3	CID	0.076063	2.67751	0.336744	461.978	1	16/36
	614, OB307	R.TEGIFR.L	722.383	0.104384	1	CID	0.0833118	1.31821	0.280069	248.274	1	8/10
	812, OB303	K.FSFVNVGK.S	897.483	-0.16098	1	CID	0.0852947	0.986404	0.207441	371.58	1	9/14
3	AN0807 | Aspergillus nidulans (AN0807.3) hypothetical protein similar to methyltransferase (translation) (362 aa)						7.35347e-08	116.201	37	41551.2	AN0807.3	51 (47 3 1 0 0)
	839, OB304	R.QNSDAMDIQSITER.E	1607.73	0.116479	2	CID	7.35347e-08	2.85352	0.573459	387.347	1	12/26
	769, OB305	R.YAVAGGPAPWNR.N	1258.63	-0.462616	2	CID	1.15723e-07	3.16207	0.469351	1488.89	1	17/22
	772, OB305	R.YAVAGGPAPWNR.N	1258.63	-0.389916	2	CID	2.63169e-07	3.29637	0.562047	1465.35	1	17/22
	988, OB304	K.YPDAFVAGVDLAPIQPPNHPK.N	2246.16	-0.345134	2	CID	6.38078e-07	2.94957	0.497673	520.194	1	15/40
	749, OB303	R.YAVAGGPAPWNR.N	1258.63	-0.367368	2	CID	1.56204e-06	3.17364	0.411367	1621.6	1	18/22
	753, OB303	R.YAVAGGPAPWNR.N	1258.63	-0.436801	2	CID	2.48643e-06	2.85974	0.429049	1313.44	1	17/22
	833, OB304	R.QNSDAMDIQSITER.E	1607.73	-0.137834	2	CID	2.7178e-06	2.6461	0.611704	662.058	1	15/26
	802, OB304	R.YAVAGGPAPWNR.N	1258.63	-0.105388	1	CID	4.06922e-06	2.01	0.309431	127.424	1	9/22
	794, OB304	R.YAVAGGPAPWNR.N	1258.63	-0.46508	2	CID	1.14638e-05	2.86434	0.44139	1462.8	1	17/22
	704, OB307	R.VSESLIYAPHPTNGR.F	1640.84	0.399448	2	CID	3.31617e-05	1.15454	0.000812211	240.004	1	10/28
	797, OB304	R.YAVAGGPAPWNR.N	1258.63	-0.371691	2	CID	4.4574e-05	3.03771	0.527957	1562.86	1	18/22
	677, OB303	R.VSESLIYAPHPTNGR.F	1640.84	0.884444	2	CID	4.73366e-05	1.41811	0.0808141	156.897	1	9/28
	743, OB304	R.NGSPSMSPMYSNNSER.N	1757.72	0.670319	2	CID	6.03598e-05	1.52904	0.269792	215.111	1	10/30
	562, OB303	R.IQQLAADVK.S	985.568	-0.370027	2	CID	7.21735e-05	2.90612	0.393006	992.102	1	15/16
	818, OB304	R.HWYDCLK.Q	1021.46	0.600395	2	CID	9.33781e-05	1.09432	0.2618	495.335	1	9/12
	568, OB303	R.IQQLAADVK.S	985.568	-0.330356	2	CID	0.000113259	2.75344	0.236582	945.826	1	15/16
	612, OB304	R.IQQLAADVK.S	985.568	-0.485531	2	CID	0.000127266	2.00173	0.46158	889.387	1	14/16
	808, OB304	R.HWYDCLK.Q	1021.46	-0.891893	1	CID	0.000153128	1.91552	0.269665	398.448	1	8/12
	784, OB306	R.YAVAGGPAPWNR.N	1258.63	-0.371526	2	CID	0.000162609	3.81328	0.419348	1533.33	1	17/22
	723, OB304	R.VSESLIYAPHPTNGR.F	1640.84	0.65842	2	CID	0.000163273	1.70863	0.0948558	288.676	1	11/28
	682, OB303	R.VSESLIYAPHPTNGR.F	1640.84	0.569248	2	CID	0.000172867	1.76077	0.36301	180.106	1	10/28
	733, OB303	R.QNSDAMDIQSITEREPATR.Y	2162.01	-0.330058	3	CID	0.000180084	2.04615	0.315796	266.076	1	15/72
	590, OB306	R.IQQLAADVK.S	985.568	-0.375411	1	CID	0.000225297	1.78314	0.269803	457.715	1	10/16
	564, OB303	R.IQQLAADVK.S	985.568	-0.188399	1	CID	0.000230932	2.24053	0.342582	597.736	1	10/16
	775, OB306	R.YAVAGGPAPWNR.N	1258.63	-0.296465	2	CID	0.000253626	2.94281	0.475802	1036.74	1	15/22
	713, OB306	R.VSESLIYAPHPTNGR.F	1640.84	0.659239	2	CID	0.00031256	1.54616	0.0422629	105.183	1	8/28
	972, OB304	K.YPDAFVAGVDLAPIQPPNHPK.N	2246.16	0.795965	3	CID	0.000317198	4.01261	0.515404	635.579	1	24/80
	777, OB304	R.VSESLIYAPHPTNGR.F	1640.84	1.01861	2	CID	0.000340223	1.9987	0.272222	285.995	1	11/28
	423, OB305	K.QATAETMRPIAHSSR.D	1655.83	0.256355	3	CID	0.000434502	2.05925	0.492003	125.429	1	16/56
	573, OB305	R.IQQLAADVK.S	985.568	-0.411513	2	CID	0.000543345	2.80674	0.184261	863.886	1	15/16
	720, OB304	R.VSESLIYAPHPTNGR.F	1640.84	1.2607	2	CID	0.000607334	1.74181	0.0770065	263.288	1	11/28
	577, OB305	R.IQQLAADVK.S	985.568	-0.325155	2	CID	0.000996253	3.64486	0.319446	1025.79	1	15/16
	763, OB307	R.YAVAGGPAPWNR.N	1258.63	-0.397708	2	CID	0.00101661	2.53911	0.513998	1244.79	1	17/22
	717, OB306	R.VSESLIYAPHPTNGR.F	1640.84	0.539196	2	CID	0.00140883	1.1428	0.124057	108.184	1	7/28
	443, OB306	K.QATAETMRPIAHSSR.D	1655.83	1.00562	3	CID	0.00282605	1.69718	0.255925	100.504	1	12/56
	428, OB305	K.QATAETMRPIAHSSR.D	1655.83	1.03858	3	CID	0.00403158	2.3628	0.439064	194.549	1	17/56
	693, OB305	R.VSESLIYAPHPTNGR.F	1640.84	0.550134	2	CID	0.00526003	1.27525	0.0972051	183.53	1	9/28
	799, OB304	R.YAVAGGPAPWNR.N	1258.63	-0.168864	1	CID	0.00731184	2.02681	0.293807	213.706	1	11/22
	358, OB304	K.QATAETM*RPIAHSSR.D	1671.83	0.56506	3	CID	0.00956577	1.7019	0.318155	123.963	1	15/56
	605, OB304	R.IQQLAADVK.S	985.568	-0.149947	1	CID	0.0100997	1.99608	0.360268	596.26	1	10/16
	448, OB304	R.TYHGFR.R	780.379	-0.109414	2	CID	0.0174023	1.09753	0.105779	451.122	1	9/10
	755, OB303	R.YAVAGGPAPWNR.N	1258.63	1.02498	1	CID	0.0211951	1.35059	0.194327	72.0814	1	8/22
	578, OB305	R.IQQLAADVK.S	985.568	-0.257613	1	CID	0.0236187	2.00659	0.452982	652.741	1	11/16
	785, OB305	R.HWYDCLK.Q	1021.46	-0.381395	2	CID	0.0247803	1.93813	0.114725	641.292	1	10/12
	353, OB304	K.QATAETM*RPIAHSSR.D	1671.83	0.379757	3	CID	0.0340929	1.98314	0.290524	137.266	1	14/56
	705, OB304	K.LFTVAR.V	706.425	0.161227	2	CID	0.0352065	1.19638	0.0816265	357.539	1	9/10
	594, OB306	R.IQQLAADVK.S	985.568	-0.112593	1	CID	0.0629055	1.98518	0.312405	543.566	1	10/16
	607, OB304	R.IQQLAADVK.S	985.568	-0.178023	1	CID	0.0635164	1.93858	0.406002	593.428	1	11/16
	449, OB304	R.TYHGFR.R	780.379	-0.12826	1	CID	0.0714247	1.09136	0.39729	259.768	1	7/10
	769, OB304	R.VSESLIYAPHPTNGR.F	1640.84	0.505161	2	CID	0.0730735	1.32539	0.112007	492.413	1	13/28
	608, OB304	R.IQQLAADVK.S	985.568	-0.402378	2	CID	0.0875031	2.39865	0.245877	1012.44	1	15/16
4	AN2142 | Aspergillus nidulans (AN2142.3) hypothetical protein similar to karyopherin alpha (translation) (554 aa)						8.88178e-15	78.2832	15	60588.9	AN2142.3	19 (18 1 0 0 0)
	407, OB303	K.VGEMDKEAGQGDAHVNR.Y	1812.83	0.737654	3	CID	8.88178e-15	3.17051	0.443378	1552.53	1	27/64
	402, OB303	K.VGEMDKEAGQGDAHVNR.Y	1812.83	0.479476	3	CID	1.39888e-13	5.66319	0.717275	1858.69	1	30/64
	419, OB305	K.VGEMDKEAGQGDAHVNR.Y	1812.83	-0.000626817	3	CID	1.26342e-10	3.41467	0.398649	1471.63	1	28/64
	423, OB302	K.VGEMDKEAGQGDAHVNR.Y	1812.83	0.62596	3	CID	3.72776e-10	4.00222	0.566768	1430.97	1	27/64
	439, OB304	K.VGEMDKEAGQGDAHVNR.Y	1812.83	-0.390566	2	CID	3.3432e-09	3.15482	0.57793	1427.89	1	21/32
	440, OB304	K.VGEMDKEAGQGDAHVNR.Y	1812.83	0.094588	3	CID	4.74689e-09	4.37592	0.605354	1782.19	1	29/64
	955, OB302	R.YALFIEEAGGMEK.I	1457.7	-0.397904	2	CID	7.83051e-08	2.20616	0.507784	1187.32	1	18/24
	1052, OB303	K.TPQPDWNTIAPALPVLAK.L	1932.06	0.103148	2	CID	7.20163e-07	2.71361	0.539837	521.173	1	15/34
	773, OB303	K.IQAVIEAGIPR.R	1166.69	-0.42412	2	CID	5.89251e-06	3.54967	0.315436	1657.99	1	17/20
	1084, OB302	K.TPQPDWNTIAPALPVLAK.L	1932.06	-0.159463	2	CID	8.0969e-06	2.21343	0.414105	425.315	1	13/34
	402, OB302	R.RREEQQVEIR.K	1342.72	-0.159659	2	CID	0.000213666	2.18685	0.330015	349.57	1	11/18
	358, OB302	K.VGEM*DKEAGQGDAHVNR.Y	1828.83	1.2518	3	CID	0.000359661	3.89868	0.56169	1096.45	1	28/64
	424, OB302	K.VGEMDKEAGQGDAHVNR.Y	1812.83	-0.315157	2	CID	0.000363523	3.37877	0.553716	642.476	1	14/32
	400, OB302	R.RREEQQVEIR.K	1342.72	0.671096	3	CID	0.00290499	2.68496	0.33396	838.202	1	21/36
	434, OB302	R.REEQQVEIR.K	1186.62	-0.85583	2	CID	0.00327798	2.90619	0.157235	756.744	1	12/16
	1077, OB302	K.TPQPDWNTIAPALPVLAK.L	1932.06	-0.531471	2	CID	0.00374884	2.7122	0.457637	536.112	1	14/34
	397, OB302	R.RREEQQVEIR.K	1342.72	0.440885	2	CID	0.00940465	2.37253	0.25274	236.157	1	10/18
	848, OB303	R.FVEFLR.S	810.451	-0.0045618	1	CID	0.0245511	0.900102	0.0746217	385.941	1	8/10
	419, OB304	R.RREEQQVEIR.K	1342.72	-0.604443	2	CID	0.0525833	2.04157	0.125396	218.945	1	9/18
	VeA TAP identifications in wild type (Experiment III)
	Reference						P (pro)	Score	Coverage	MW	Accession	Peptide (Hits)
	Scan(s), File	Peptide	MH+	DeltaM	z	Type	P (pep)	XC	DeltaCn	Sp	RSp	Ions
1	AN1052 | Aspergillus nidulans (AN1052.3) hypothetical protein similar to velvet A (translation) (538 aa)						4.34097e-13	190.287	39.7	59281.3	AN1052.3	111 (111 0 0 0 0)
	954, OB431	R.RPSAVEYGQPIAQPYQR.P	1960	-0.189705	2	CID	4.34097e-13	5.7366	0.624144	774.952	1	21/32
	819, OB433	R.RPDQYAGSDAYANAPERPR.S	2134.01	0.939964	3	CID	4.79616e-13	4.90132	0.621094	875.886	1	28/72
	814, OB431	R.RPDQYAGSDAYANAPERPR.S	2134.01	0.943992	3	CID	1.03806e-12	4.69705	0.595149	1176.43	1	32/72
	817, OB431	R.RPDQYAGSDAYANAPERPR.S	2134.01	0.705955	3	CID	4.25548e-12	5.1982	0.660231	1193.51	1	30/72
	670, OB432	R.NQSISEYEPSMGYPGSQTR.L	2130.94	-0.381764	2	CID	5.43232e-12	2.3116	0.553039	433.936	1	15/36
	434, OB432	R.RPDQYAGSDAYANAPERPR.S	2134.01	1.07656	3	CID	1.29208e-11	5.66744	0.640764	1847.81	1	33/72
	662, OB432	R.STSISTNMDPYSYPSR.R	1805.8	-0.289028	2	CID	1.09624e-09	2.54933	0.610351	978.635	1	15/30
	672, OB432	R.NQSISEYEPSMGYPGSQTR.L	2130.94	-0.412688	2	CID	2.11477e-09	2.48195	0.572465	726.01	1	19/36
	947, OB433	R.RPSAVEYGQPIAQPYQR.P	1960	0.0307697	2	CID	2.45556e-09	3.9549	0.559506	702.72	1	20/32
	1340, OB435	R.LEVISNPFIVYSAK.K	1579.87	-0.403093	2	CID	1.34119e-08	3.66722	0.503021	1209.04	1	19/26
	538, OB432	R.RPSAVEYGQPIAQPYQR.P	1960	0.873558	2	CID	1.7644e-08	5.06376	0.575478	616.156	1	20/32
	972, OB434	R.AGYFIFPDLSVR.N	1384.73	0.973744	1	CID	2.13549e-08	1.88668	0.356937	297.904	1	12/22
	1078, OB431	R.NQSISEYEPSMGYPGSQTR.L	2130.94	1.22462	2	CID	2.6742e-08	2.37871	0.362949	356.439	1	14/36
	937, OB432	R.LEVISNPFIVYSAK.K	1579.87	-0.459566	2	CID	3.9745e-08	3.89783	0.511231	1033.51	1	18/26
	1367, OB431	R.LEVISNPFIVYSAK.K	1579.87	-0.456621	2	CID	4.24535e-08	3.4571	0.566937	965.396	1	18/26
	649, OB432	R.PSYGQPSQTTSLPPLR.H	1728.89	-0.393353	2	CID	5.00196e-08	3.18724	0.538626	416.417	1	14/30
	790, OB435	R.RPDQYAGSDAYANAPERPR.S	2134.01	1.22158	3	CID	5.05645e-08	4.57027	0.503935	1265.95	1	31/72
	597, OB434	K.KFPGLTTSTPISR.M	1404.78	0.17787	2	CID	6.2194e-08	2.43152	0.417123	560.741	1	16/24
	1332, OB435	R.LEVISNPFIVYSAK.K	1579.87	-0.473009	2	CID	7.61935e-08	3.33235	0.517296	972.878	1	17/26
	1372, OB431	R.LEVISNPFIVYSAK.K	1579.87	-0.467216	2	CID	8.40612e-08	3.44483	0.429108	763.872	1	16/26
	543, OB432	R.RPSAVEYGQPIAQPYQR.P	1960	-0.2708	2	CID	1.0121e-07	4.67967	0.665543	769.171	1	20/32
	934, OB432	R.LEVISNPFIVYSAK.K	1579.87	-0.340064	2	CID	1.33692e-07	3.75034	0.558356	920.805	1	17/26
	382, OB432	K.RTEDYDYDNER.G	1475.6	-0.0647033	2	CID	2.58992e-07	2.84298	0.479191	1136.62	1	16/20
	732, OB435	K.RTEDYDYDNER.G	1475.6	0.0439763	2	CID	3.20164e-07	3.39554	0.395292	1439.82	1	17/20
	1437, OB431	R.AGYFIFPDLSVR.N	1384.73	-0.255745	2	CID	4.70335e-07	2.87751	0.518769	707.003	1	15/22
	1047, OB433	K.KFPGLTTSTPISR.M	1404.78	0.802117	2	CID	5.24494e-07	3.23809	0.489733	448.549	1	14/24
	855, OB431	R.RPDQYAGSDAYANAPERPR.S	2134.01	0.725277	2	CID	6.14177e-07	1.82498	0.32215	154.744	1	12/36
	428, OB432	R.TEDYDYDNER.G	1319.5	-0.197591	2	CID	6.99559e-07	2.95921	0.64599	949.267	1	15/18
	947, OB431	R.RPSAVEYGQPIAQPYQR.P	1960	0.364189	2	CID	9.0205e-07	4.02064	0.518553	384.946	1	16/32
	1043, OB433	K.KFPGLTTSTPISR.M	1404.78	-0.31446	2	CID	2.16266e-06	2.66354	0.321941	734.84	1	16/24
	873, OB432	K.LSSPQEFLEFR.L	1352.68	-0.256119	2	CID	2.60089e-06	2.63433	0.58839	510.692	1	15/20
	1377, OB433	R.LEVISNPFIVYSAK.K	1579.87	-0.376279	2	CID	2.63307e-06	3.63751	0.487878	1026.45	1	18/26
	1032, OB431	R.LSAERPSYGQPSQTTSLPPLR.H	2285.19	-0.252005	2	CID	2.93233e-06	3.99857	0.667857	468.548	1	15/40
	1065, OB431	R.STSISTNMDPYSYPSR.R	1805.8	-0.277447	2	CID	2.95051e-06	2.3338	0.480747	662.383	1	14/30
	622, OB432	K.KFPGLTTSTPISR.M	1404.78	0.469657	2	CID	3.42423e-06	1.9869	0.357485	483.533	1	14/24
	812, OB433	R.RPDQYAGSDAYANAPERPR.S	2134.01	0.328304	2	CID	4.15934e-06	3.43795	0.492662	178.937	1	12/36
	825, OB433	R.TYEESFGHDDR.P	1355.55	-0.211818	2	CID	4.68943e-06	2.41062	0.48723	1206.04	1	14/20
	594, OB434	R.SSLLDGPDQM*AYK.R	1440.67	-0.382255	2	CID	5.45408e-06	2.05896	0.268026	615.296	1	14/24
	1442, OB433	R.AGYFIFPDLSVR.N	1384.73	-0.345788	2	CID	6.00193e-06	2.59745	0.374934	629.788	1	14/22
	1302, OB431	K.LSSPQEFLEFR.L	1352.68	0.294174	2	CID	8.14501e-06	2.65326	0.388402	415.94	1	13/20
	644, OB434	R.NQSISEYEPSMGYPGSQTR.L	2130.94	-0.318185	2	CID	9.33255e-06	3.52034	0.642334	944.974	1	22/36
	627, OB432	K.KFPGLTTSTPISR.M	1404.78	-0.171638	2	CID	1.14208e-05	3.42389	0.481387	368.948	1	13/24
	667, OB432	R.STSISTNMDPYSYPSR.R	1805.8	-0.352703	2	CID	1.16583e-05	3.41258	0.675872	734.709	1	14/30
	793, OB433	R.TEDYDYDNER.G	1319.5	-0.193149	2	CID	1.19148e-05	3.03312	0.499514	1011.98	1	15/18
	1372, OB433	R.LEVISNPFIVYSAK.K	1579.87	-0.410931	2	CID	1.22361e-05	3.86958	0.531965	1124.67	1	18/26
	718, OB432	K.FPGLTTSTPISR.M	1276.69	-0.280777	2	CID	1.57119e-05	3.24315	0.456375	791.002	1	15/22
	1007, OB432	R.AGYFIFPDLSVR.N	1384.73	-0.129527	1	CID	1.57617e-05	1.79714	0.360648	327.555	1	11/22
	1083, OB431	R.NQSISEYEPSMGYPGSQTR.L	2130.94	-0.400685	2	CID	1.70758e-05	2.90053	0.592311	778.937	1	19/36
	1397, OB435	R.AGYFIFPDLSVR.N	1384.73	-0.366967	2	CID	1.76674e-05	2.58702	0.537759	596.107	1	14/22
	788, OB431	R.TEDYDYDNER.G	1319.5	-0.21083	2	CID	1.79227e-05	3.00397	0.426349	983.932	1	14/18
	425, OB432	R.RPDQYAGSDAYANAPERPR.S	2134.01	1.29084	2	CID	1.93347e-05	1.83401	0.322137	190.084	1	12/36
	800, OB433	R.TEDYDYDNER.G	1319.5	-0.150589	2	CID	2.06964e-05	3.13658	0.471278	830.914	1	14/18
	792, OB431	R.TEDYDYDNER.G	1319.5	-0.120503	2	CID	2.17449e-05	3.1088	0.548784	920.663	1	14/18
	423, OB432	K.DATEGTQPM*PSPVPGK.L	1627.77	-0.328715	2	CID	2.25042e-05	2.36861	0.426465	431.779	1	14/30
	1312, OB433	K.LSSPQEFLEFR.L	1352.68	0.507938	2	CID	2.3831e-05	2.94809	0.501553	466.331	1	13/20
	1297, OB431	K.LSSPQEFLEFR.L	1352.68	0.702274	2	CID	2.60737e-05	3.01591	0.551396	464.776	1	13/20
	595, OB434	R.LSAERPSYGQPSQTTSLPPLR.H	2285.19	-0.278515	2	CID	2.68041e-05	3.49515	0.548851	446.668	1	16/40
	967, OB434	R.AGYFIFPDLSVR.N	1384.73	-0.181285	1	CID	2.93368e-05	1.61648	0.285042	301.001	1	11/22
	403, OB434	R.TEDYDYDNER.G	1319.5	-0.238128	2	CID	3.0422e-05	2.52127	0.481178	765.641	1	13/18
	1307, OB433	K.LSSPQEFLEFR.L	1352.68	-0.705175	1	CID	5.15143e-05	1.64518	0.453698	244.952	1	10/20
	1014, OB435	K.KFPGLTTSTPISR.M	1404.78	0.368827	2	CID	5.89721e-05	2.96275	0.384574	499.389	1	14/24
	347, OB434	R.HSLEPSVNSR.S	1125.56	-0.117021	2	CID	6.13459e-05	2.60632	0.431389	276.877	1	12/18
	1132, OB431	K.FPGLTTSTPISR.M	1276.69	-0.183115	2	CID	6.79863e-05	3.38866	0.511275	798.579	1	16/22
	1047, OB431	K.KFPGLTTSTPISR.M	1404.78	-0.559659	2	CID	8.09082e-05	3.0027	0.4181	413.48	1	14/24
	1303, OB433	K.LSSPQEFLEFR.L	1352.68	-0.329509	2	CID	8.6133e-05	3.17218	0.539868	667.637	1	15/20
	1067, OB431	R.STSISTNMDPYSYPSR.R	1805.8	-0.309856	2	CID	8.67426e-05	2.53124	0.581911	622.789	1	13/30
	1042, OB431	K.KFPGLTTSTPISR.M	1404.78	-0.178148	2	CID	9.61215e-05	2.45823	0.327116	365.222	1	13/24
	792, OB433	R.TEDYDYDNER.G	1319.5	-0.159945	1	CID	0.000114811	1.14179	0.359537	213.198	1	8/18
	1267, OB435	K.LSSPQEFLEFR.L	1352.68	-0.400671	2	CID	0.000152558	3.1879	0.550327	474.393	1	13/20
	677, OB434	R.LWETNSMLSK.R	1208.6	-0.0511104	1	CID	0.000208946	0.953921	0.176452	140.813	1	7/18
	1020, OB435	K.KFPGLTTSTPISR.M	1404.78	-0.804166	2	CID	0.000230104	3.22574	0.503907	494.024	1	13/24
	1272, OB435	K.LSSPQEFLEFR.L	1352.68	1.01722	2	CID	0.000255426	2.82657	0.512154	434.357	1	13/20
	713, OB432	K.FPGLTTSTPISR.M	1276.69	-0.325424	2	CID	0.000264172	3.44716	0.421706	571.296	1	13/22
	1020, OB432	R.AGYFIFPDLSVR.N	1384.73	0.822865	1	CID	0.000292893	1.70799	0.193358	268.507	1	11/22
	1404, OB431	K.LSSPQEFLEFR.L	1352.68	-0.0633984	1	CID	0.000347225	1.33768	0.0211024	134.985	1	9/20
	539, OB432	K.DATEGTQPMPSPVPGK.L	1611.77	-0.347458	2	CID	0.000353311	2.20876	0.525882	172.4	1	10/30
	838, OB434	K.LSSPQEFLEFR.L	1352.68	-0.304317	2	CID	0.000363723	3.07477	0.535778	613.61	1	15/20
	728, OB435	R.HSLEPSVNSR.S	1125.56	0.154728	2	CID	0.000371094	2.53621	0.336596	354.97	1	12/18
	1138, OB431	K.FPGLTTSTPISR.M	1276.69	-0.318466	2	CID	0.00037352	3.05949	0.447057	822.027	1	15/22
	429, OB432	R.TEDYDYDNER.G	1319.5	-0.0447108	1	CID	0.000441717	1.28397	0.35683	92.6254	1	5/18
	1438, OB431	R.AGYFIFPDLSVR.N	1384.73	-0.0611681	1	CID	0.000446245	2.38851	0.447674	381.301	1	12/22
	1302, OB433	K.LSSPQEFLEFR.L	1352.68	-0.0172558	1	CID	0.000499406	1.63052	0.371031	244.02	1	11/20
	1432, OB431	R.AGYFIFPDLSVR.N	1384.73	0.228627	1	CID	0.000510984	2.4227	0.455102	424.734	1	13/22
	867, OB432	K.LSSPQEFLEFR.L	1352.68	-0.145188	2	CID	0.000656497	3.19467	0.504695	708.128	1	15/20
	742, OB433	R.HSLEPSVNSR.S	1125.56	-0.150865	2	CID	0.000679061	2.73876	0.306493	514.651	1	14/18
	868, OB432	K.LSSPQEFLEFR.L	1352.68	-0.236982	1	CID	0.000914796	1.45867	0.472104	131.782	1	8/20
	747, OB433	R.HSLEPSVNSR.S	1125.56	0.275049	2	CID	0.00101222	2.37605	0.397537	465.59	1	13/18
	1037, OB433	R.LSAERPSYGQPSQTTSLPPLR.H	2285.19	-0.486757	2	CID	0.00131229	2.73031	0.581611	178.604	1	11/40
	974, OB432	K.LSSPQEFLEFR.L	1352.68	1.05774	2	CID	0.0016615	1.66877	0.300373	165.813	1	9/20
	735, OB435	R.HSLEPSVNSR.S	1125.56	-0.10461	2	CID	0.00182062	3.05177	0.343249	519.608	1	13/18
	977, OB434	R.LEVISNPFIVYSAK.K	1579.87	-0.208284	2	CID	0.00182201	1.39007	0.198383	192.284	1	11/26
	737, OB431	R.HSLEPSVNSR.S	1125.56	-0.151607	2	CID	0.00243983	2.72371	0.456889	340.623	1	12/18
	787, OB431	R.TEDYDYDNER.G	1319.5	0.0546545	1	CID	0.00260528	1.75237	0.447399	214.417	1	8/18
	1140, OB433	K.FPGLTTSTPISR.M	1276.69	-0.127863	2	CID	0.00289161	2.92094	0.385989	612.624	1	14/22
	707, OB432	R.LWETNSMLSK.R	1208.6	-0.11947	1	CID	0.00347504	2.50859	0.370922	491.976	1	12/18
	1134, OB431	R.LWETNSMLSK.R	1208.6	-0.22323	1	CID	0.00386771	1.13184	0.0890742	304.915	1	9/18
	742, OB431	R.HSLEPSVNSR.S	1125.56	-0.118397	2	CID	0.00426061	2.72905	0.395615	472.078	1	13/18
	362, OB432	R.HSLEPSVNSR.S	1125.56	-0.241583	2	CID	0.00435965	2.59906	0.286535	275.454	1	10/18
	408, OB434	R.RPDQYAGSDAYANAPERPR.S	2134.01	0.497672	2	CID	0.00889895	1.63429	0.101968	45.6759	18	6/36
	410, OB434	R.TEDYDYDNER.G	1319.5	0.860563	1	CID	0.00922192	1.19578	0.249999	120.107	1	6/18
	352, OB434	R.HSLEPSVNSR.S	1125.56	-0.14056	2	CID	0.00973962	2.78857	0.357114	377.908	1	12/18
	794, OB431	R.TEDYDYDNER.G	1319.5	-0.200717	1	CID	0.0109868	1.39726	0.406759	221.974	1	8/18
	758, OB433	R.HSLEPSVNSR.S	1125.56	-0.29034	1	CID	0.0262086	2.3441	0.290521	275.822	1	11/18
	433, OB432	R.TEDYDYDNER.G	1319.5	-0.0754725	1	CID	0.0270492	1.17874	0.474142	181.158	1	7/18
	368, OB432	R.HSLEPSVNSR.S	1125.56	-0.192237	2	CID	0.0271214	2.3479	0.31702	315.917	1	12/18
	427, OB432	R.RPDQYAGSDAYANAPERPR.S	2134.01	-0.211307	2	CID	0.0326503	2.03943	0.285405	132.606	1	10/36
	977, OB433	R.RPSAVEYGQPIAQPYQR.P	1960	-0.622628	2	CID	0.0328094	1.87935	0.455428	114.767	1	9/32
	872, OB432	K.LSSPQEFLEFR.L	1352.68	-0.125166	1	CID	0.0403086	1.54911	0.126497	159.544	1	10/20
	837, OB434	K.LSSPQEFLEFR.L	1352.68	0.0135059	1	CID	0.0436586	1.79655	0.0970033	174.718	1	9/20
	1514, OB431	K.LSSPQEFLEFR.L	1352.68	1.09827	2	CID	0.0628085	1.88914	0.118209	161.296	3	7/20
	705, OB432	R.LWETNSMLSK.R	1208.6	0.110511	1	CID	0.0962104	1.15519	0.226268	253.754	1	8/18
2	AN0363 | Aspergillus nidulans (AN0363.3) hypothetical protein (translation) (370 aa)						4.87532e-11	68.2019	20.3	40014.7	AN0363.3	32 (31 1 0 0 0)
	782, OB432	K.SVSDLPQSDIAEVINK.G	1714.89	-0.272593	2	CID	4.87532e-11	3.25068	0.593672	962.489	1	22/30
	1462, OB433	K.GTAPILASTFSEPFQVFSAK.K	2098.09	-0.703359	2	CID	1.85826e-10	2.79873	0.394986	904.274	1	20/38
	1079, OB433	K.KFPGVIESTPLSK.V	1402.79	-0.387073	2	CID	1.11698e-09	2.50555	0.405321	691.886	1	17/24
	747, OB434	K.SVSDLPQSDIAEVINK.G	1714.89	-0.349795	2	CID	2.13201e-09	4.0381	0.512975	730.211	1	20/30
	787, OB432	K.SVSDLPQSDIAEVINK.G	1714.89	-0.40523	2	CID	2.87634e-09	4.00771	0.632231	761.96	1	20/30
	1162, OB435	K.SVSDLPQSDIAEVINK.G	1714.89	-0.532919	2	CID	3.93287e-09	3.16839	0.612495	970.876	1	22/30
	1197, OB433	K.SVSDLPQSDIAEVINK.G	1714.89	-0.44394	2	CID	6.3024e-09	2.66383	0.573024	606.099	1	19/30
	1202, OB433	K.SVSDLPQSDIAEVINK.G	1714.89	-0.355009	2	CID	1.80552e-08	3.63849	0.555036	923.245	1	22/30
	1267, OB433	K.SVSDLPQSDIAEVINK.G	1714.89	-0.326457	2	CID	3.73797e-08	2.7997	0.504811	688.986	1	20/30
	1084, OB433	K.KFPGVIESTPLSK.V	1402.79	-0.325503	2	CID	1.11256e-07	2.87275	0.467423	609.977	1	17/24
	1287, OB433	R.IWSLQVVQQPIR.A	1466.85	-0.26489	2	CID	1.5945e-07	3.3888	0.416916	2053.52	1	17/22
	817, OB434	R.IWSLQVVQQPIR.A	1466.85	-0.350898	2	CID	2.03573e-07	3.92268	0.429546	2202.91	1	18/22
	1167, OB435	K.SVSDLPQSDIAEVINK.G	1714.89	-0.362236	2	CID	2.77133e-07	3.517	0.55926	706.718	1	20/30
	623, OB434	K.KFPGVIESTPLSK.V	1402.79	0.577099	2	CID	3.07625e-07	3.62065	0.511664	663.569	1	17/24
	627, OB434	K.KFPGVIESTPLSK.V	1402.79	-0.33707	2	CID	1.0221e-06	3.71048	0.457989	1032.93	1	19/24
	1034, OB432	K.GTAPILASTFSEPFQVFSAK.K	2098.09	-0.393244	2	CID	1.26309e-06	1.69414	0.350022	365.078	1	13/38
	1057, OB435	K.KFPGVIESTPLSK.V	1402.79	-0.347812	2	CID	6.5835e-06	3.42491	0.491595	683.291	1	17/24
	1457, OB433	K.GTAPILASTFSEPFQVFSAK.K	2098.09	-0.332402	2	CID	7.78451e-06	3.52684	0.601789	782.396	1	19/38
	1282, OB433	R.IWSLQVVQQPIR.A	1466.85	-0.276136	2	CID	1.18839e-05	3.93796	0.399701	1799.47	1	17/22
	850, OB432	R.IWSLQVVQQPIR.A	1466.85	-0.310029	2	CID	2.62478e-05	3.92144	0.409241	1979.37	1	17/22
	1079, OB435	K.KFPGVIESTPLSK.V	1402.79	0.405232	2	CID	6.02242e-05	1.78898	0.212404	215.425	1	9/24
	740, OB432	K.FPGVIESTPLSK.V	1274.7	-0.306257	1	CID	0.000419005	1.94046	0.248434	308.566	1	12/22
	1478, OB433	K.SVSDLPQSDIAEVINK.G	1714.89	-0.287862	2	CID	0.000435289	2.17252	0.34085	444.113	1	15/30
	842, OB433	K.VFANQGIK.I	876.494	-0.0288125	1	CID	0.000818747	2.04879	0.236688	327.908	1	9/14
	837, OB433	K.VFANQGIK.I	876.494	-0.00207909	1	CID	0.00138538	1.74925	0.1936	258.497	1	8/14
	422, OB434	K.VFANQGIK.I	876.494	0.923824	1	CID	0.00318623	2.56404	0.328334	308.733	1	10/14
	430, OB434	K.VFANQGIK.I	876.494	0.980221	1	CID	0.00450234	2.00753	0.0927051	233.184	2	8/14
	449, OB432	K.VFANQGIK.I	876.494	0.804684	1	CID	0.00587697	1.96674	0.280263	325.132	1	9/14
	1163, OB433	K.FPGVIESTPLSK.V	1274.7	-0.152937	1	CID	0.00598653	1.94207	0.452224	346.462	1	12/22
	452, OB432	K.VFANQGIK.I	876.494	-0.095707	1	CID	0.0268785	1.92344	0.273856	318.465	1	9/14
	959, OB433	R.TEGIFR.L	722.383	0.0604383	1	CID	0.0640823	0.869091	0.161022	177.636	1	7/10
	1158, OB433	K.FPGVIESTPLSK.V	1274.7	-0.104841	1	CID	0.0859849	1.51249	0.28851	308.513	1	11/22
3	AN2142 | Aspergillus nidulans (AN2142.3) hypothetical protein similar to karyopherin alpha (translation) (554 aa)						6.29969e-10	50.2048	10.1	60588.9	AN2142.3	11 (11 0 0 0 0)
	342, OB432	K.VGEMDKEAGQGDAHVNR.Y	1812.83	-0.283297	2	CID	6.29969e-10	3.66139	0.576069	1540.6	1	22/32
	703, OB431	K.VGEMDKEAGQGDAHVNR.Y	1812.83	-0.248415	2	CID	1.2824e-09	4.09657	0.670386	1066.75	1	22/32
	712, OB433	K.VGEMDKEAGQGDAHVNR.Y	1812.83	-0.217312	2	CID	1.29004e-09	3.70611	0.530019	1746.28	1	22/32
	298, OB432	K.VGEM*DKEAGQGDAHVNR.Y	1828.83	-0.189883	2	CID	2.71277e-07	2.17283	0.471722	514.099	1	18/32
	332, OB434	K.VGEMDKEAGQGDAHVNR.Y	1812.83	-0.441551	2	CID	0.000142292	3.35209	0.519174	662.656	1	15/32
	287, OB434	K.VGEM*DKEAGQGDAHVNR.Y	1828.83	0.350207	2	CID	0.000168872	2.10112	0.439593	208.099	1	12/32
	347, OB432	K.VGEMDKEAGQGDAHVNR.Y	1812.83	0.479205	2	CID	0.000233761	2.18399	0.517405	637.86	1	15/32
	700, OB435	K.VGEMDKEAGQGDAHVNR.Y	1812.83	0.658505	2	CID	0.000510896	2.79473	0.520006	366.289	1	13/32
	1265, OB433	R.EQAVWALGNIAGDSPQCR.D	1971.93	-0.0478716	2	CID	0.00373927	1.6297	0.318412	294.915	1	14/34
	332, OB432	R.RREEQQVEIR.K	1342.72	-0.252077	2	CID	0.00643033	2.57743	0.317643	253.566	1	10/18
	682, OB432	K.IQAVIEAGIPR.R	1166.69	-0.607796	1	CID	0.0116323	2.59874	0.249745	229.818	1	9/20
4	AN0807 | Aspergillus nidulans (AN0807.3) hypothetical protein similar to methyltransferase (translation) (362 aa)						4.79479e-08	30.1363	10	41551.2	AN0807.3	15 (15 0 0 0 0)
	990, OB433	R.VSESLIYAPHPTNGR.F	1640.84	1.29425	2	CID	4.79479e-08	2.72675	0.542782	526.136	1	14/28
	573, OB434	R.VSESLIYAPHPTNGR.F	1640.84	0.666126	2	CID	0.00070605	1.96871	0.287444	122.084	1	8/28
	1072, OB433	R.YAVAGGPAPWNR.N	1258.63	-0.00626654	1	CID	0.000801792	2.16259	0.250793	129.17	1	9/22
	578, OB434	R.VSESLIYAPHPTNGR.F	1640.84	0.713504	2	CID	0.00114779	2.02481	0.3281	174.899	1	9/28
	602, OB432	R.VSESLIYAPHPTNGR.F	1640.84	0.746036	2	CID	0.00151525	2.2893	0.391986	201.309	1	10/28
	1049, OB433	R.VSESLIYAPHPTNGR.F	1640.84	1.48737	2	CID	0.00161472	1.65686	0.311192	268.492	1	10/28
	887, OB433	R.IQQLAADVK.S	985.568	-0.114424	1	CID	0.00399029	2.60588	0.412497	549.802	1	10/16
	858, OB435	R.IQQLAADVK.S	985.568	-0.123091	1	CID	0.00427257	1.82461	0.414392	467.582	1	10/16
	492, OB432	R.IQQLAADVK.S	985.568	-0.158736	1	CID	0.00707857	2.01405	0.43892	674.401	1	11/16
	853, OB435	R.IQQLAADVK.S	985.568	-0.103438	1	CID	0.0153838	1.94603	0.348923	439.036	1	10/16
	467, OB434	R.IQQLAADVK.S	985.568	-0.142745	1	CID	0.030755	2.36781	0.502883	419.621	1	9/16
	1007, OB433	R.VSESLIYAPHPTNGR.F	1640.84	0.660282	2	CID	0.0459628	2.22286	0.23294	491.037	1	13/28
	882, OB433	R.IQQLAADVK.S	985.568	-0.0922076	1	CID	0.0475949	2.1766	0.378963	578.284	1	11/16
	489, OB432	R.IQQLAADVK.S	985.568	-0.174117	1	CID	0.0857594	2.17897	0.478004	594.088	1	11/16
	1078, OB433	R.YAVAGGPAPWNR.N	1258.63	-0.0712079	1	CID	0.0886266	2.66453	0.322531	231.422	1	11/22
