# Supplementary material for: The Aspergillus nidulans MAPK Module AnSte11-Ste50-Ste7-Fus3 Controls Development and Secondary Metabolism
Source: PLoS Genet. 2012 Jul 19;8(7):e1002816. doi: 10.1371/journal.pgen.1002816 (PMC3400554; doi:10.1371/journal.pgen.1002816)
Supplement: Table S3 — SEQUEST Multiple Consensus Report of VeA::cTAP tag identifications in mpkBΔ strain after nano-LC-ESI-MS2. (XLS) [file pgen.1002816.s012.xls]

## Sheet: Bioworks
	Table S3. SEQUEST Multiple Consensus Report of VeA::cTAP tag identifications in mpkBD strain after nano-LC-ESI-MS2
	VeA TAP identifications in Anfus3 (mpkBD) (Experiment I)
	Reference						P (pro)	Score	Coverage	MW	Accession	Peptide (Hits)
	Scan(s), File	Peptide	MH+	DeltaM	z	Type	P (pep)	XC	DeltaCn	Sp	RSp	Ions	Count
1	AN1052 | Aspergillus nidulans (AN1052.3) hypothetical protein similar to velvet A (translation) (538 aa)						7.77156e-15	232.226	42	59281.3	AN1052.3	119 (114 2 0 2 1)
	767, OB309	R.NQSISEYEPSMGYPGSQTR.L	2130.94	-0.419193	2	CID	7.77156e-15	2.92819	0.640016	531.467	1	16/36	1
	762, OB309	R.NQSISEYEPSMGYPGSQTR.L	2130.94	-0.327056	2	CID	1.21014e-13	2.17022	0.627038	645.066	1	18/36	1
	747, OB309	R.STSISTNMDPYSYPSR.R	1805.8	-0.47577	2	CID	7.53139e-10	2.17628	0.682415	950.004	1	17/30	1
	684, OB309	R.NQSISEYEPSM*GYPGSQTR.L	2146.94	-0.220194	2	CID	9.57711e-10	2.39431	0.57224	664.085	1	19/36	1
	729, OB309	R.PSYGQPSQTTSLPPLR.H	1728.89	-0.271222	2	CID	1.32715e-09	2.96689	0.50036	582.706	1	16/30	1
	752, OB309	R.STSISTNMDPYSYPSR.R	1805.8	-0.502041	2	CID	5.97888e-09	1.80448	0.601845	888.757	1	17/30	1
	699, OB309	R.LSAERPSYGQPSQTTSLPPLR.H	2285.19	-0.173901	2	CID	1.17541e-08	2.77336	0.517838	322.94	1	14/40	1
	775, OB308	R.STSISTNMDPYSYPSR.R	1805.8	-0.337872	2	CID	1.32902e-08	2.02881	0.493166	719.195	1	14/30	1
	519, OB312	R.TYEESFGHDDR.P	1355.55	-0.431972	2	CID	1.53635e-08	1.71826	0.499641	1665.73	1	16/20	1
	617, OB309	R.RPSAVEYGQPIAQPYQR.P	1960	0.520439	2	CID	1.72582e-08	3.33671	0.546464	585.208	1	19/32	1
	439, OB309	K.RTEDYDYDNER.G	1475.6	-0.213797	2	CID	7.13696e-08	2.40032	0.373962	1008.78	1	14/20	1
	827, OB310	R.SSLLDGPDQMAYK.R	1424.67	-0.442832	2	CID	8.18759e-08	1.47364	0.33451	1229.68	1	18/24	1
	823, OB310	R.SSLLDGPDQMAYK.R	1424.67	-0.485974	2	CID	1.13549e-07	2.61435	0.335467	1072.45	1	17/24	1
	517, OB311	R.TYEESFGHDDR.P	1355.55	0.233158	2	CID	1.20744e-07	1.95771	0.358026	1052.77	1	14/20	1
	713, OB311	R.LSAERPSYGQPSQTTSLPPLR.H	2285.19	0.28224	2	CID	1.53905e-07	3.03712	0.567486	227.18	1	13/40	1
	492, OB309	R.TEDYDYDNER.G	1319.5	-0.331878	2	CID	2.83661e-07	1.98073	0.518466	978.432	1	14/18	1
	534, OB310	R.TEDYDYDNER.G	1319.5	-0.332455	2	CID	6.11976e-07	1.24998	0.413991	1130.54	1	15/18	1
	532, OB308	R.RPDQYAGSDAYANAPERPR.S	2134.01	1.26333	3	CID	8.3785e-07	3.86792	0.590077	575.299	1	23/72	1
	712, OB312	R.SSLLDGPDQM*AYK.R	1440.67	-0.798057	2	CID	9.82844e-07	1.66787	0.0367939	602.573	1	15/24	1
	702, OB309	R.SSLLDGPDQM*AYK.R	1440.67	-0.526654	2	CID	1.16545e-06	1.49973	0.310605	824.857	1	16/24	1
	498, OB309	R.RPDQYAGSDAYANAPERPR.S	2134.01	0.720604	3	CID	1.28404e-06	4.52394	0.686004	1120.02	1	29/72	1
	802, OB312	R.LWETNSMLSK.R	1208.6	-0.490261	2	CID	1.49849e-06	2.07209	0.438491	694.09	1	15/18	1
	513, OB311	R.TYEESFGHDDR.P	1355.55	-0.277136	2	CID	2.28797e-06	2.32581	0.523006	1078.43	1	15/20	1
	812, OB311	R.LWETNSMLSK.R	1208.6	0.444054	2	CID	3.24106e-06	2.38077	0.203803	635.323	1	15/18	1
	849, OB309	R.STSISTNMDPYSYPSR.R	1805.8	-0.645	2	CID	3.44766e-06	1.7924	0.36511	482.345	1	13/30	1
	514, OB312	R.TYEESFGHDDR.P	1355.55	-0.376278	2	CID	3.80924e-06	2.1812	0.523919	1100.84	1	14/20	1
	807, OB312	R.LWETNSMLSK.R	1208.6	-0.0788939	2	CID	5.79279e-06	2.27601	0.335203	616.237	1	15/18	1
	722, OB311	R.SSLLDGPDQM*AYK.R	1440.67	-0.555992	2	CID	6.2932e-06	1.64426	0.402104	869.725	1	17/24	1
	792, OB309	R.LWETNSMLSK.R	1208.6	-0.466477	2	CID	6.98046e-06	2.45024	0.415339	715.217	1	15/18	1
	539, OB308	R.TEDYDYDNER.G	1319.5	-0.276138	2	CID	7.08882e-06	2.24212	0.553943	773.563	1	14/18	1
	618, OB309	R.RPSAVEYGQPIAQPYQR.P	1960	0.284768	3	CID	7.3175e-06	3.82996	0.334387	681.256	1	20/64	1
	717, OB311	R.SSLLDGPDQM*AYK.R	1440.67	-0.438499	2	CID	8.69823e-06	1.88648	0.288312	897.58	1	17/24	1
	787, OB309	R.LWETNSMLSK.R	1208.6	-0.508907	2	CID	1.03612e-05	1.99765	0.499829	678.177	1	15/18	1
	1057, OB308	R.LEVISNPFIVYSAK.K	1579.87	-0.552767	2	CID	1.04235e-05	3.06577	0.608942	1063.03	1	18/26	1
	497, OB309	R.TEDYDYDNER.G	1319.5	-0.458401	2	CID	1.04427e-05	1.32621	0.37134	984.315	1	15/18	1
	789, OB312	R.SSLLDGPDQMAYK.R	1424.67	-0.583142	2	CID	2.08086e-05	1.26399	0.183923	728.096	1	16/24	1
	1013, OB309	R.LEVISNPFIVYSAK.K	1579.87	-0.47423	2	CID	3.77762e-05	2.69975	0.375363	454.612	1	13/26	1
	1004, OB309	R.STSISTNMDPYSYPSR.R	1805.8	0.515522	2	CID	3.88763e-05	1.01561	0.109434	383.587	1	13/30	1
	1067, OB310	R.LEVISNPFIVYSAK.K	1579.87	0.254933	2	CID	3.93174e-05	2.35462	0.442031	901.86	1	17/26	1
	809, OB312	R.SSLLDGPDQMAYK.R	1424.67	-0.442629	2	CID	3.95558e-05	2.02812	0.241158	1151.89	1	18/24	1
	1017, OB309	R.LEVISNPFIVYSAK.K	1579.87	0.39958	2	CID	5.16197e-05	2.43353	0.440438	533.634	1	13/26	1
	1014, OB313	R.LEVISNPFIVYSAK.K	1579.87	-0.50001	2	CID	5.39008e-05	2.56861	0.508139	755.971	1	16/26	1
	784, OB310	R.STSISTNMDPYSYPSR.R	1805.8	-0.199419	2	CID	5.61954e-05	1.55233	0.391998	717.842	1	15/30	1
	834, OB310	K.FPGLTTSTPISR.M	1276.69	0.597579	2	CID	5.95199e-05	2.59679	0.496451	513.736	1	12/22	1
	537, OB308	R.RPDQYAGSDAYANAPERPR.S	2134.01	1.17983	3	CID	6.50832e-05	4.2454	0.615453	869.878	1	28/72	1
	815, OB310	R.LWETNSMLSK.R	1208.6	0.223421	2	CID	6.69253e-05	1.97093	0.382209	513.512	1	13/18	1
	622, OB309	R.RPSAVEYGQPIAQPYQR.P	1960	-0.428871	2	CID	6.73404e-05	3.33437	0.606017	459.727	1	16/32	1
	793, OB310	R.NQSISEYEPSMGYPGSQTR.L	2130.94	-0.513294	2	CID	7.10997e-05	1.57041	0.573788	250.14	1	13/36	1
	689, OB309	K.KFPGLTTSTPISR.M	1404.78	0.446058	2	CID	7.32967e-05	2.85239	0.385662	385.449	1	12/24	1
	1004, OB310	K.LSSPQEFLEFR.L	1352.68	-0.449295	2	CID	9.44364e-05	1.74781	0.167618	232.906	1	9/20	1
	647, OB308	R.RPSAVEYGQPIAQPYQR.P	1960	-0.19357	2	CID	0.000118226	2.37747	0.438785	360.565	1	15/32	1
	817, OB310	R.LWETNSMLSK.R	1208.6	-0.375545	2	CID	0.000125668	2.10969	0.27939	410.525	1	12/18	1
	502, OB309	R.RPDQYAGSDAYANAPERPR.S	2134.01	0.751365	3	CID	0.000131706	4.3734	0.687138	798.942	1	28/72	1
	645, OB308	R.RPSAVEYGQPIAQPYQR.P	1960	-0.216804	2	CID	0.000137291	3.69293	0.56206	341.172	1	15/32	1
	525, OB310	R.TYEESFGHDDR.P	1355.55	0.397952	2	CID	0.000137427	1.89597	0.422273	1201.47	1	15/20	1
	948, OB311	R.SSLLDGPDQMAYK.R	1424.67	-0.593152	2	CID	0.000147492	1.56899	0.223627	554.28	1	15/24	1
	1063, OB308	R.LEVISNPFIVYSAK.K	1579.87	-0.445747	2	CID	0.000157687	2.21238	0.36139	684.216	1	15/26	1
	958, OB312	R.SSLLDGPDQMAYK.R	1424.67	-0.538205	2	CID	0.000165622	1.98803	0.276862	791.905	1	16/24	1
	1072, OB310	R.LEVISNPFIVYSAK.K	1579.87	-0.437772	2	CID	0.000187547	2.60878	0.493626	839.955	1	16/26	1
	770, OB309	R.NQSISEYEPSMGYPGSQTR.L	2130.94	0.325558	3	CID	0.000191392	3.04643	0.496195	570.028	1	21/72	1
	683, OB313	R.SSLLDGPDQM*AYK.R	1440.67	-0.451276	2	CID	0.000243758	1.11407	0.255907	539.41	1	13/24	1
	692, OB309	R.LSAERPSYGQPSQTTSLPPLR.H	2285.19	0.765762	3	CID	0.000245768	3.32105	0.37575	588.893	1	23/80	1
	422, OB311	R.HSLEPSVNSR.S	1125.56	-0.140836	2	CID	0.000298361	2.60514	0.278374	324.115	1	11/18	1
	402, OB311	R.MVSKPATMR.-	1020.53	-0.593137	2	CID	0.000368174	2.27626	0.370431	467.727	1	12/16	1
	778, OB313	R.LWETNSMLSK.R	1208.6	-0.268592	2	CID	0.000380971	2.06219	0.233139	441.019	1	12/18	1
	719, OB308	R.LSAERPSYGQPSQTTSLPPLR.H	2285.19	-0.287461	3	CID	0.000433038	3.15125	0.517092	423.941	1	21/80	1
	625, OB309	R.RPSAVEYGQPIAQPYQR.P	1960	0.574441	3	CID	0.000494066	3.63576	0.425391	655.379	1	20/64	1
	687, OB313	R.SSLLDGPDQM*AYK.R	1440.67	-0.483746	2	CID	0.000527997	1.87254	0.318193	522.579	1	14/24	1
	443, OB308	R.HSLEPSVNSR.S	1125.56	-0.238745	2	CID	0.000538325	2.46254	0.356115	336.149	1	11/18	1
	723, OB311	R.SSLLDGPDQMAYKR.A	1580.77	-0.158192	2	CID	0.000569671	1.84353	0.271783	229.105	1	10/26	1
	680, OB309	R.NQSISEYEPSM*GYPGSQTR.L	2146.94	0.0128793	2	CID	0.000621258	1.74092	0.492982	272.251	1	14/36	1
	800, OB309	K.FPGLTTSTPISR.M	1276.69	-0.337366	2	CID	0.000805064	2.14737	0.290307	418.657	1	11/22	1
	447, OB308	R.HSLEPSVNSR.S	1125.56	-0.307227	2	CID	0.00121023	2.78784	0.331969	417.363	1	12/18	1
	522, OB311	R.TEDYDYDNER.G	1319.5	-0.319259	2	CID	0.00129204	1.32407	0.157187	776.83	1	12/18	1
	750, OB311	R.PSYGQPSQTTSLPPLR.H	1728.89	0.0374779	2	CID	0.00139811	2.17923	0.480191	416.473	1	13/30	1
	738, OB310	R.SSLLDGPDQM*AYK.R	1440.67	-1.24439	2	CID	0.0015216	1.43127	0.0552396	412.408	1	12/24	1
	714, OB310	R.LSAERPSYGQPSQTTSLPPLR.H	2285.19	-0.401659	2	CID	0.00152193	3.13206	0.575261	341.365	1	14/40	1
	513, OB310	R.HSLEPSVNSR.S	1125.56	0.318211	2	CID	0.00170533	2.22317	0.311451	317.828	1	10/18	1
	503, OB311	R.HSLEPSVNSR.S	1125.56	-0.314754	2	CID	0.00176375	1.8629	0.401369	268.87	1	11/18	1
	435, OB309	K.RTEDYDYDNER.G	1475.6	-0.656774	3	CID	0.00200762	1.29331	0.0707812	580.916	1	16/40	1
	954, OB309	K.LSSPQEFLEFR.L	1352.68	0.461063	2	CID	0.00241121	1.64722	0.154095	395.547	1	12/20	1
	775, OB313	R.SSLLDGPDQMAYK.R	1424.67	-0.483878	2	CID	0.00241494	1.13215	0.091411	716.872	1	16/24	1
	488, OB309	R.HSLEPSVNSR.S	1125.56	-0.192287	2	CID	0.00246186	2.49733	0.329618	356.892	1	11/18	1
	438, OB312	R.HSLEPSVNSR.S	1125.56	-0.270046	2	CID	0.00259441	2.47119	0.343766	285.757	1	11/18	1
	653, OB308	R.RPSAVEYGQPIAQPYQR.P	1960	0.353982	3	CID	0.00270441	2.83976	0.267967	550.14	1	18/64	1
	712, OB310	R.LSAERPSYGQPSQTTSLPPLR.H	2285.19	0.598037	3	CID	0.00285093	3.06112	0.4793	327.464	1	18/80	1
	483, OB309	R.HSLEPSVNSR.S	1125.56	0.470004	2	CID	0.00292917	2.50071	0.430494	312.654	1	10/18	1
	697, OB309	R.SSLLDGPDQM*AYK.R	1440.67	-0.609601	2	CID	0.00327783	1.38468	0.176319	549.426	1	14/24	1
	764, OB309	R.NQSISEYEPSMGYPGSQTR.L	2130.94	0.10986	3	CID	0.00375733	3.33812	0.613241	1002.76	1	30/72	1
	474, OB308	K.RTEDYDYDNER.G	1475.6	-0.235637	2	CID	0.00407519	2.30884	0.332203	646.462	1	13/20	1
	533, OB308	R.RPDQYAGSDAYANAPERPR.S	2134.01	0.287116	2	CID	0.00480086	1.03964	0.0516219	165.49	1	11/36	1
	437, OB309	R.HSLEPSVNSR.S	1125.56	0.762356	2	CID	0.00483831	2.40812	0.161235	419.797	1	11/18	1
	440, OB310	R.HSLEPSVNSR.S	1125.56	0.40545	1	CID	0.00642778	2.4119	0.358944	246.138	1	10/18	1
	680, OB311	R.LWETNSM*LSK.R	1224.6	0.160475	2	CID	0.00655393	1.99108	0.431374	572.426	1	13/18	1
	437, OB310	R.HSLEPSVNSR.S	1125.56	-0.316565	2	CID	0.00710373	2.11933	0.236941	245.128	1	9/18	1
	799, OB308	R.NQSISEYEPSMGYPGSQTR.L	2130.94	-0.298695	2	CID	0.00841726	1.61697	0.335993	240.923	1	10/36	1
	687, OB309	R.LSAERPSYGQPSQTTSLPPLR.H	2285.19	1.02687	3	CID	0.00861875	3.89141	0.550525	732.526	1	25/80	1
	790, OB311	R.SSLLDGPDQMAYK.R	1424.67	-0.608126	2	CID	0.00895115	2.56767	0.227558	382.964	1	13/24	1
	427, OB311	R.HSLEPSVNSR.S	1125.56	-0.286536	2	CID	0.00983818	2.40543	0.409976	324.616	1	11/18	1
	722, OB308	R.LSAERPSYGQPSQTTSLPPLR.H	2285.19	1.39418	3	CID	0.0116938	3.2841	0.510592	695.396	1	24/80	1
	780, OB310	R.LSAERPSYGQPSQTTSLPPLR.H	2285.19	0.734634	3	CID	0.0136583	2.8061	0.45163	454.765	1	19/80	1
	657, OB308	K.DATEGTQPMPSPVPGK.L	1611.77	0.128478	2	CID	0.0146515	1.30368	0.241391	165.79	1	9/30	1
	717, OB310	R.LSAERPSYGQPSQTTSLPPLR.H	2285.19	0.633193	3	CID	0.0170609	3.53916	0.379807	695.972	1	24/80	1
	433, OB309	R.HSLEPSVNSR.S	1125.56	-0.250576	2	CID	0.017339	2.80933	0.248511	458.294	1	12/18	1
	507, OB311	R.HSLEPSVNSR.S	1125.56	-0.0134696	2	CID	0.0191192	1.90627	0.387147	364.878	1	11/18	1
	712, OB308	R.LSAERPSYGQPSQTTSLPPLR.H	2285.19	0.898686	2	CID	0.0217711	2.60583	0.54145	166.082	1	10/40	1
	482, OB310	R.HSLEPSVNSR.S	1125.56	0.142918	2	CID	0.0221908	2.13217	0.124731	202.8	1	9/18	1
	1157, OB310	R.AGYFIFPDLSVR.N	1384.73	-0.368574	2	CID	0.0258092	1.95633	0.42484	161.044	1	7/22	1
	680, OB308	R.STSISTNM*DPYSYPSR.R	1821.8	0.132454	2	CID	0.0262147	1.04478	0.215592	77.3757	1	8/30	1
	975, OB312	R.SSLLDGPDQMAYK.R	1424.67	-0.336853	2	CID	0.0399609	1.95949	0.139316	661.401	1	14/24	1
	745, OB308	R.PSYGQPSQTTSLPPLR.H	1728.89	-0.336219	2	CID	0.0463081	0.941185	0.128298	202.113	1	10/30	1
	412, OB310	R.HSLEPSVNSR.S	1125.56	0.342563	2	CID	0.0611392	1.5663	0.0790647	287.493	1	11/18	1
	417, OB309	R.HSLEPSVNSR.S	1125.56	0.513936	3	CID	0.0612383	2.42287	0.334744	211.401	1	17/36	1
	707, OB311	R.LSAERPSYGQPSQTTSLPPLR.H	2285.19	0.806411	3	CID	0.0613592	3.53044	0.554137	842.81	1	25/80	1
	795, OB311	R.SSLLDGPDQMAYK.R	1424.67	-0.43153	2	CID	0.0627555	2.375	0.384216	583.989	1	14/24	1
	452, OB313	R.MVSKPATMR.-	1020.53	-0.510719	2	CID	0.0636292	2.03702	0.216096	349.894	1	11/16	1
	434, OB311	R.HSLEPSVNSR.S	1125.56	0.00755422	1	CID	0.0769107	2.14989	0.388884	302.189	1	11/18	1
	442, OB310	R.HSLEPSVNSR.S	1125.56	-0.219896	2	CID	0.0856308	2.42412	0.269107	297.358	1	10/18	1
	785, OB309	R.SSLLDGPDQMAYK.R	1424.67	0.90581	2	CID	0.0993854	1.77647	0.356122	636.787	1	14/24	1
2	AN2142 | Aspergillus nidulans (AN2142.3) hypothetical protein similar to karyopherin alpha (translation) (554 aa)						1.15463e-12	90.2333	21	60588.9	AN2142.3	21 (21 0 0 0 0)
	397, OB309	K.VGEMDKEAGQGDAHVNR.Y	1812.83	0.679061	3	CID	1.15463e-12	4.20843	0.652624	1420.17	1	26/64
	417, OB310	K.VGEMDKEAGQGDAHVNR.Y	1812.83	0.443953	3	CID	7.56617e-12	4.66556	0.567032	1694.26	1	29/64
	423, OB308	K.VGEMDKEAGQGDAHVNR.Y	1812.83	0.493026	3	CID	6.28764e-11	4.2518	0.625672	1318.12	1	26/64
	945, OB311	R.YALFIEEAGGMEK.I	1457.7	-0.366014	2	CID	5.79815e-10	3.14555	0.392872	1397.65	1	20/24
	347, OB309	K.VGEM*DKEAGQGDAHVNR.Y	1828.83	0.773533	3	CID	4.38579e-09	3.37297	0.52523	1344.44	1	28/64
	1032, OB309	K.TPQPDWNTIAPALPVLAK.L	1932.06	-0.562086	2	CID	7.34881e-09	3.77058	0.565992	608.909	1	15/34
	925, OB309	R.EQAVWALGNIAGDSPQCR.D	1971.93	-0.327575	2	CID	9.3222e-09	3.4886	0.641084	1557.8	1	20/34
	930, OB309	R.EQAVWALGNIAGDSPQCR.D	1971.93	-0.379191	2	CID	5.99593e-08	3.1741	0.59443	1265.77	1	19/34
	927, OB309	R.YALFIEEAGGMEK.I	1457.7	-0.45196	2	CID	1.48156e-07	2.29704	0.476157	1296.81	1	19/24
	365, OB310	K.VGEM*DKEAGQGDAHVNR.Y	1828.83	-0.0295678	3	CID	1.0912e-05	3.01976	0.434571	745.583	1	25/64
	520, OB309	R.VIETGVVSR.F	959.552	-0.32625	2	CID	1.29333e-05	2.80716	0.416067	856.546	1	14/16
	425, OB308	K.VGEMDKEAGQGDAHVNR.Y	1812.83	-0.0112732	2	CID	1.65383e-05	2.16251	0.409686	408.183	1	14/32
	757, OB309	K.IQAVIEAGIPR.R	1166.69	-0.367033	2	CID	2.83502e-05	3.9159	0.367295	1415.31	1	16/20
	514, OB309	R.VIETGVVSR.F	959.552	-0.341792	2	CID	0.000186179	2.54694	0.468662	844.756	1	14/16
	765, OB309	K.EACWAISNATSGGLQKPDQIR.Y	2302.12	1.09252	3	CID	0.000226141	2.65442	0.423081	208.967	1	15/80
	610, OB311	K.AYNIIEK.Y	850.467	-0.34612	2	CID	0.000341214	1.75685	0.228354	430.59	1	9/12
	417, OB311	K.VGEMDKEAGQGDAHVNR.Y	1812.83	1.30675	3	CID	0.00157212	3.46413	0.539605	1212.58	1	25/64
	1037, OB309	K.TPQPDWNTIAPALPVLAK.L	1932.06	-0.450783	2	CID	0.00356184	2.30169	0.59415	855.487	1	18/34
	588, OB309	K.AYNIIEK.Y	850.467	-0.49097	2	CID	0.00473048	1.93377	0.332001	581.571	1	11/12
	428, OB308	K.VGEMDKEAGQGDAHVNR.Y	1812.83	-0.00451867	2	CID	0.00549953	1.39577	0.238103	214.317	1	12/32
	593, OB309	K.AYNIIEK.Y	850.467	-0.527149	2	CID	0.0211901	1.51917	0.0536772	568.179	1	11/12
3	AN0363 | Aspergillus nidulans (AN0363.3) hypothetical protein (translation) (370 aa)						1.38778e-12	60.1843	19	40014.7	AN0363.3	23 (23 0 0 0 0)
	902, OB312	K.SVSDLPQSDIAEVINK.G	1714.89	-0.399895	2	CID	1.38778e-12	2.51082	0.479522	707.369	1	20/30
	897, OB312	K.SVSDLPQSDIAEVINK.G	1714.89	-0.198314	2	CID	1.21658e-11	2.02772	0.50851	485.892	1	17/30
	892, OB312	R.NLIGCLSASAYR.L	1324.67	-0.172769	2	CID	1.24138e-07	3.03991	0.540104	1190.13	1	17/22
	882, OB309	K.SVSDLPQSDIAEVINK.G	1714.89	-0.456543	2	CID	2.17593e-07	2.42057	0.449405	679.996	1	19/30
	913, OB310	K.SVSDLPQSDIAEVINK.G	1714.89	-0.532471	2	CID	2.04048e-06	2.58823	0.488369	781.789	1	21/30
	973, OB310	R.IWSLQVVQQPIR.A	1466.85	-0.429991	2	CID	2.40609e-06	2.93308	0.425173	1532.42	1	16/22
	968, OB310	R.IWSLQVVQQPIR.A	1466.85	-0.373274	2	CID	5.0677e-06	3.6869	0.465792	1807.37	1	17/22
	897, OB311	K.SVSDLPQSDIAEVINK.G	1714.89	-0.384747	2	CID	2.54348e-05	2.1439	0.481198	413.368	1	16/30
	867, OB313	K.SVSDLPQSDIAEVINK.G	1714.89	0.194631	2	CID	6.20343e-05	2.27311	0.420962	405.877	1	15/30
	714, OB313	K.KFPGVIESTPLSK.V	1402.79	-0.32616	2	CID	6.34433e-05	2.76063	0.40618	424.19	1	14/24
	738, OB312	K.KFPGVIESTPLSK.V	1402.79	-0.550545	2	CID	7.14759e-05	2.69435	0.413388	694.507	1	16/24
	933, OB309	R.IWSLQVVQQPIR.A	1466.85	-0.660525	2	CID	8.82428e-05	2.95423	0.449772	1010.5	1	16/22
	954, OB311	R.IWSLQVVQQPIR.A	1466.85	-0.36215	2	CID	9.61656e-05	3.32073	0.402868	1149.09	1	15/22
	733, OB312	K.KFPGVIESTPLSK.V	1402.79	0.345653	2	CID	0.00010105	2.30814	0.391119	371.819	1	13/24
	889, OB312	R.NLIGCLSASAYR.L	1324.67	-0.871194	2	CID	0.000141125	3.49015	0.481395	1045.55	1	17/22
	917, OB310	K.SVSDLPQSDIAEVINK.G	1714.89	-0.480449	2	CID	0.000530368	2.52504	0.573522	850.298	1	21/30
	724, OB309	K.KFPGVIESTPLSK.V	1402.79	0.543937	2	CID	0.0119401	2.13311	0.369268	469.445	1	14/24
	527, OB310	K.VFANQGIK.I	876.494	-0.52615	2	CID	0.0141635	1.85616	0.234382	516.078	1	12/14
	1048, OB310	K.SVSDLPQSDIAEVINK.G	1714.89	0.127461	2	CID	0.0157971	1.55972	0.378592	274.468	1	12/30
	759, OB310	K.KFPGVIESTPLSK.V	1402.79	-0.89751	2	CID	0.0323726	2.44043	0.327684	680.104	1	16/24
	755, OB310	K.KFPGVIESTPLSK.V	1402.79	-0.408496	2	CID	0.0430228	2.08727	0.15469	268.135	1	11/24
	549, OB311	R.RPITPPPCIR.L	1206.68	0.36443	2	CID	0.0643725	1.9165	0.138548	118.341	1	8/18
	562, OB310	R.RPITPPPCIR.L	1206.68	0.757132	2	CID	0.0909916	1.71513	0.148978	172.708	1	9/18
4	AN0807 | Aspergillus nidulans (AN0807.3) hypothetical protein similar to methyltransferase (translation) (362 aa)						5.52741e-07	26.1352	13	41551.2	AN0807.3	12 (10 1 1 0 0)
	700, OB310	R.VSESLIYAPHPTNGR.F	1640.84	1.37853	3	CID	5.52741e-07	1.18959	0.0987453	264.336	1	16/56
	582, OB310	R.IQQLAADVK.S	985.568	-0.0171876	2	CID	0.000174596	2.31727	0.184214	904.091	1	15/16
	553, OB309	R.IQQLAADVK.S	985.568	-0.33511	2	CID	0.000225854	2.51865	0.31461	1083.04	1	15/16
	692, OB311	R.VSESLIYAPHPTNGR.F	1640.84	0.477848	2	CID	0.000339391	0.952837	0.178549	269.757	1	11/28
	702, OB310	R.VSESLIYAPHPTNGR.F	1640.84	0.488003	2	CID	0.000411859	1.88836	0.442875	322.824	1	12/28
	578, OB310	R.IQQLAADVK.S	985.568	-0.132857	1	CID	0.00161251	1.78841	0.320249	377.322	1	9/16
	675, OB309	R.VSESLIYAPHPTNGR.F	1640.84	0.576108	2	CID	0.0019487	1.57802	0.200828	174.555	1	10/28
	408, OB309	K.QATAETMRPIAHSSR.D	1655.83	0.724006	3	CID	0.00445106	2.13803	0.382938	113.524	1	14/56
	574, OB310	R.IQQLAADVK.S	985.568	-0.0763385	1	CID	0.00795457	2.23209	0.395045	493.839	1	10/16
	432, OB310	K.QATAETMRPIAHSSR.D	1655.83	0.165901	3	CID	0.012211	2.19997	0.447412	213.15	1	18/56
	424, OB311	K.QATAETMRPIAHSSR.D	1655.83	0.409065	3	CID	0.0224524	1.92373	0.118424	180.549	1	15/56
	577, OB310	R.IQQLAADVK.S	985.568	-0.413868	2	CID	0.0761409	2.70455	0.333914	922.549	1	14/16
	VeA TAP identifications in Anfus3 (mpkBD) (Experiment II)
	Reference						P (pro)	Score	Coverage	MW	Accession	Peptide (Hits)
	Scan(s), File	Peptide	MH+	DeltaM	z	Type	P (pep)	XC	DeltaCn	Sp	RSp	Ions
1	AN1052 | Aspergillus nidulans (AN1052.3) hypothetical protein similar to velvet A (translation) (538 aa)						4.29785e-08	100.171	24	59281.3	AN1052.3	47 (47 0 0 0 0)
	734, OB315	R.STSISTNMDPYSYPSR.R	1805.8	-0.378753	2	CID	4.29785e-08	1.86076	0.621051	771.935	1	14/30
	517, OB318	R.TYEESFGHDDR.P	1355.55	-0.426998	2	CID	6.49365e-08	2.29523	0.594744	1673.17	1	16/20
	814, OB318	R.SSLLDGPDQMAYK.R	1424.67	-0.461662	2	CID	2.25826e-07	1.95092	0.357507	804.486	1	15/24
	827, OB319	R.SSLLDGPDQMAYK.R	1424.67	-0.366882	2	CID	4.22894e-07	2.90522	0.455927	1249.05	1	19/24
	738, OB315	R.STSISTNMDPYSYPSR.R	1805.8	-0.424187	2	CID	9.53006e-07	2.11902	0.647318	1126.31	1	18/30
	808, OB316	R.SSLLDGPDQMAYK.R	1424.67	-0.561581	2	CID	1.19791e-06	1.35544	0.0350145	629.44	1	15/24
	693, OB317	R.SSLLDGPDQM*AYK.R	1440.67	-0.333982	2	CID	1.50428e-06	1.70358	0.0207407	427.821	1	13/24
	755, OB315	R.NQSISEYEPSMGYPGSQTR.L	2130.94	-0.404693	2	CID	1.79475e-06	2.28605	0.592694	505.068	1	17/36
	782, OB315	R.SSLLDGPDQMAYK.R	1424.67	-0.451713	2	CID	2.04049e-06	1.69973	0.319699	1043.95	1	17/24
	778, OB315	R.LWETNSMLSK.R	1208.6	-0.0946562	2	CID	2.29914e-06	2.68309	0.398015	504.074	1	13/18
	817, OB318	R.SSLLDGPDQMAYK.R	1424.67	-0.4315	2	CID	3.93216e-06	1.91491	0.339279	849.137	1	16/24
	803, OB316	R.SSLLDGPDQMAYK.R	1424.67	-0.452761	2	CID	9.34667e-06	1.80817	0.345427	648.025	1	15/24
	720, OB318	R.SSLLDGPDQM*AYK.R	1440.67	-0.588432	2	CID	1.77751e-05	1.47832	0.326945	505.006	1	14/24
	509, OB316	R.TYEESFGHDDR.P	1355.55	-0.388363	2	CID	2.10825e-05	1.53762	0.275323	593.19	1	12/20
	690, OB317	R.LSAERPSYGQPSQTTSLPPLR.H	2285.19	-0.43741	2	CID	2.76618e-05	1.76476	0.387387	153.963	1	11/40
	492, OB315	R.TEDYDYDNER.G	1319.5	-0.31243	2	CID	2.99725e-05	1.95981	0.545864	879.495	1	14/18
	688, OB317	R.LSAERPSYGQPSQTTSLPPLR.H	2285.19	0.615615	3	CID	3.03433e-05	2.54266	0.498801	319.49	1	19/80
	777, OB317	R.LWETNSMLSK.R	1208.6	0.41661	2	CID	3.15322e-05	1.85191	0.13651	425.467	1	13/18
	792, OB317	R.SSLLDGPDQMAYK.R	1424.67	-0.49545	2	CID	3.83458e-05	1.80468	0.359246	917.953	1	16/24
	787, OB317	R.SSLLDGPDQMAYK.R	1424.67	-0.405733	2	CID	8.08876e-05	1.99269	0.370916	669.069	1	15/24
	812, OB318	R.LWETNSMLSK.R	1208.6	-0.260084	2	CID	9.69603e-05	1.34419	0.358676	635.525	1	14/18
	444, OB318	R.HSLEPSVNSR.S	1125.56	-0.21721	2	CID	0.000147798	2.54717	0.50732	363.413	1	13/18
	772, OB314	R.SSLLDGPDQMAYK.R	1424.67	-0.477246	2	CID	0.000148678	1.84307	0.175003	869.404	1	16/24
	779, OB315	R.SSLLDGPDQMAYK.R	1424.67	-0.548047	2	CID	0.000173835	1.72172	0.20342	694.27	1	15/24
	412, OB315	R.HSLEPSVNSR.S	1125.56	-0.235338	2	CID	0.000240476	2.54172	0.359901	391.656	1	13/18
	437, OB316	R.HSLEPSVNSR.S	1125.56	0.480014	2	CID	0.000305871	2.58446	0.33873	491.266	1	14/18
	807, OB318	R.LWETNSMLSK.R	1208.6	-0.0915901	2	CID	0.000339371	1.74671	0.398673	653.713	1	14/18
	822, OB319	R.SSLLDGPDQMAYK.R	1424.67	-0.448242	2	CID	0.000405451	1.79924	0.241569	902.546	1	16/24
	655, OB315	R.RPSAVEYGQPIAQPYQR.P	1960	0.234306	2	CID	0.000485478	1.60662	0.293769	130.744	1	9/32
	677, OB315	R.LSAERPSYGQPSQTTSLPPLR.H	2285.19	0.637588	3	CID	0.000528707	3.29809	0.463653	625.505	1	23/80
	773, OB315	R.LWETNSMLSK.R	1208.6	-0.507422	2	CID	0.000671242	2.23347	0.318252	588.256	1	14/18
	447, OB314	R.HSLEPSVNSR.S	1125.56	0.569125	2	CID	0.00219865	2.87512	0.374792	377.26	1	11/18
	682, OB317	R.LSAERPSYGQPSQTTSLPPLR.H	2285.19	0.339492	3	CID	0.00221277	3.42613	0.464631	742.44	1	26/80
	680, OB315	R.LSAERPSYGQPSQTTSLPPLR.H	2285.19	0.163663	2	CID	0.00337836	2.30994	0.463944	231.502	1	12/40
	808, OB318	R.LWETNSMLSK.R	1208.6	-0.150231	1	CID	0.00340402	0.858797	0.116096	218.611	1	8/18
	434, OB316	R.HSLEPSVNSR.S	1125.56	-0.287726	2	CID	0.00566713	2.47311	0.357587	288.687	1	11/18
	728, OB319	R.SSLLDGPDQM*AYK.R	1440.67	-0.451499	2	CID	0.00605939	2.06024	0.458248	588.097	1	14/24
	759, OB317	R.NQSISEYEPSMGYPGSQTR.L	2130.94	0.0825155	2	CID	0.0074624	1.78231	0.364211	229.314	1	12/36
	683, OB315	R.SSLLDGPDQM*AYK.R	1440.67	-0.30593	2	CID	0.00845115	1.5483	0.157973	384.381	1	12/24
	498, OB316	R.HSLEPSVNSR.S	1125.56	-0.0216951	2	CID	0.0100278	2.05349	0.224557	241.391	1	10/18
	470, OB318	R.HSLEPSVNSR.S	1125.56	0.842136	2	CID	0.0162296	2.01576	0.213506	443.333	1	11/18
	417, OB315	R.HSLEPSVNSR.S	1125.56	-0.293962	2	CID	0.0258145	2.28308	0.380071	217.237	1	10/18
	733, OB318	R.SSLLDGPDQM*AYK.R	1440.67	-0.275372	2	CID	0.0280399	1.61475	0.224231	238.261	1	10/24
	452, OB314	R.HSLEPSVNSR.S	1125.56	-0.365342	2	CID	0.0316709	2.25693	0.460284	395.984	1	12/18
	417, OB317	R.HSLEPSVNSR.S	1125.56	-0.27206	2	CID	0.0405688	2.21707	0.337644	236.849	1	10/18
	412, OB317	R.HSLEPSVNSR.S	1125.56	0.299106	2	CID	0.0409399	2.10852	0.494796	199.706	1	9/18
	503, OB316	R.HSLEPSVNSR.S	1125.56	-0.265479	2	CID	0.0704406	2.22032	0.0930803	283.164	1	10/18
2	AN2142 | Aspergillus nidulans (AN2142.3) hypothetical protein similar to karyopherin alpha (translation) (554 aa)						1.60327e-11	70.2578	18	60588.9	AN2142.3	13 (13 0 0 0 0)
	392, OB315	K.VGEMDKEAGQGDAHVNR.Y	1812.83	0.858504	3	CID	1.60327e-11	4.95065	0.605415	1393.25	1	26/64
	419, OB316	K.VGEMDKEAGQGDAHVNR.Y	1812.83	1.19871	3	CID	2.25342e-11	5.15503	0.64341	2191.02	1	31/64
	913, OB315	R.EQAVWALGNIAGDSPQCR.D	1971.93	-0.527836	2	CID	1.00138e-09	2.17929	0.613864	1524.8	1	20/34
	398, OB315	K.VGEMDKEAGQGDAHVNR.Y	1812.83	1.14012	3	CID	1.2934e-09	4.84309	0.604682	1827.88	1	29/64
	914, OB315	R.YALFIEEAGGMEK.I	1457.7	-0.449455	2	CID	1.81148e-08	2.96904	0.408505	1763.27	1	21/24
	399, OB315	K.VGEMDKEAGQGDAHVNR.Y	1812.83	-0.141649	2	CID	1.75953e-07	2.05901	0.412649	1310.64	1	19/32
	743, OB315	K.IQAVIEAGIPR.R	1166.69	-0.387293	2	CID	6.45122e-07	3.84167	0.38921	1537.91	1	16/20
	963, OB316	K.GVFSDQIEAQIQATTK.F	1735.89	-0.261362	2	CID	6.17198e-06	2.92464	0.526894	920.539	1	16/30
	748, OB315	K.IQAVIEAGIPR.R	1166.69	-0.385585	2	CID	8.34906e-06	3.10503	0.357581	1419.23	1	16/20
	920, OB315	R.YALFIEEAGGMEK.I	1457.7	-0.522548	2	CID	8.90997e-06	1.99999	0.433941	1295.18	1	18/24
	549, OB315	K.IHDCQNNANEEIYMK.A	1878.81	0.862525	2	CID	4.94215e-05	0.847681	0.040754	451.341	1	13/28
	577, OB314	K.AYNIIEK.Y	850.467	-0.39011	2	CID	0.0033046	1.9446	0.236427	601.218	1	11/12
	572, OB315	K.AYNIIEK.Y	850.467	-0.217261	1	CID	0.0658948	1.15634	0.0656382	522.59	1	9/12
3	AN0363 | Aspergillus nidulans (AN0363.3) hypothetical protein (translation) (370 aa)						3.3199e-11	20.1503	8	40014.7	AN0363.3	6 (6 0 0 0 0)
	895, OB316	K.SVSDLPQSDIAEVINK.G	1714.89	-0.371989	2	CID	3.3199e-11	3.00513	0.532576	928.179	1	22/30
	873, OB315	K.SVSDLPQSDIAEVINK.G	1714.89	-0.453838	2	CID	1.70389e-06	1.81721	0.331386	454.3	1	15/30
	868, OB315	K.SVSDLPQSDIAEVINK.G	1714.89	-0.516032	2	CID	4.52606e-06	1.53564	0.496525	515.818	1	17/30
	888, OB316	K.SVSDLPQSDIAEVINK.G	1714.89	-0.507274	2	CID	6.01907e-06	2.7544	0.621721	725.504	1	20/30
	910, OB318	K.SVSDLPQSDIAEVINK.G	1714.89	-0.47935	2	CID	3.58766e-05	1.76607	0.493342	651.292	1	18/30
	729, OB316	K.KFPGVIESTPLSK.V	1402.79	-0.00127037	2	CID	0.00063107	1.93097	0.174649	280.087	1	11/24
	VeA TAP identifications in Anfus3 (mpkBD) (Experiment III)
	Reference						P (pro)	Score	Coverage	MW	Accession	Peptide (Hits)
	Scan(s), File	Peptide	MH+	DeltaM	z	Type	P (pep)	XC	DeltaCn	Sp	RSp	Ions
1	AN1052 | Aspergillus nidulans (AN1052.3) hypothetical protein similar to velvet A (translation) (538 aa)						3.77476e-14	190.232	36.7	59281.3	AN1052.3	81 (80 0 1 0 0)
	932, OB437	R.RPSAVEYGQPIAQPYQR.P	1960	-0.210225	2	CID	3.77476e-14	4.52373	0.601624	445.839	1	18/32
	1057, OB437	R.NQSISEYEPSMGYPGSQTR.L	2130.94	-0.161534	2	CID	1.02918e-12	2.90856	0.563265	447.258	1	16/36
	803, OB437	R.RPDQYAGSDAYANAPERPR.S	2134.01	0.885399	3	CID	8.00915e-12	3.75689	0.566013	1458.15	1	32/72
	797, OB437	R.RPDQYAGSDAYANAPERPR.S	2134.01	1.38564	3	CID	7.0236e-11	4.16165	0.540336	977.211	1	26/72
	977, OB436	R.AGYFIFPDLSVR.N	1384.73	-0.202037	1	CID	5.02881e-10	1.78024	0.437273	412.135	1	12/22
	533, OB436	R.RPSAVEYGQPIAQPYQR.P	1960	-0.0829907	2	CID	7.24134e-10	4.63266	0.648373	537.159	1	19/32
	808, OB437	R.RPDQYAGSDAYANAPER.P	1880.85	-0.179788	2	CID	5.71165e-09	3.58975	0.548374	864.54	1	19/32
	930, OB437	R.STSISTNM*DPYSYPSR.R	1821.8	-0.217795	2	CID	1.01759e-08	2.97718	0.66522	928.771	1	16/30
	1332, OB437	R.LEVISNPFIVYSAK.K	1579.87	-0.25607	2	CID	2.12733e-08	3.99743	0.535777	1137.21	1	19/26
	1392, OB437	R.AGYFIFPDLSVR.N	1384.73	-0.295861	2	CID	8.1512e-08	3.19127	0.481275	525.999	1	13/22
	1337, OB437	R.LEVISNPFIVYSAK.K	1579.87	-0.471947	2	CID	2.05088e-07	3.87233	0.514243	1163.73	1	19/26
	917, OB436	R.LEVISNPFIVYSAK.K	1579.87	-0.471093	2	CID	2.52614e-07	3.69734	0.564076	908.513	1	17/26
	1039, OB437	R.PSYGQPSQTTSLPPLR.H	1728.89	-0.32446	2	CID	2.84253e-07	3.45157	0.564658	551.035	1	16/30
	744, OB437	K.RTEDYDYDNER.G	1475.6	0.0614167	2	CID	1.04871e-06	3.2352	0.479465	1410.38	1	17/20
	1410, OB439	K.KFPGLTTSTPISR.M	1404.78	-0.364204	2	CID	1.15687e-06	2.17654	0.300768	479.241	1	14/24
	1099, OB437	R.LWETNSMLSK.R	1208.6	-0.3599	2	CID	1.22813e-06	2.10403	0.210055	659.384	1	15/18
	1393, OB437	R.AGYFIFPDLSVR.N	1384.73	-0.247936	1	CID	1.80086e-06	2.28028	0.454885	319.621	1	12/22
	708, OB440	R.SSLLDGPDQMAYK.R	1424.67	-0.331173	2	CID	1.82073e-06	2.66457	0.266949	932.226	1	17/24
	617, OB436	K.KFPGLTTSTPISR.M	1404.78	-0.253746	2	CID	2.94281e-06	3.08021	0.48405	542.745	1	15/24
	649, OB436	R.STSISTNMDPYSYPSR.R	1805.8	-0.30946	2	CID	3.04409e-06	2.53266	0.635818	728.35	1	15/30
	777, OB437	R.TEDYDYDNER.G	1319.5	-0.142817	2	CID	3.52692e-06	3.36424	0.570916	886.084	1	14/18
	927, OB437	R.RPSAVEYGQPIAQPYQR.P	1960	-0.229662	2	CID	3.68352e-06	4.15802	0.588252	406.297	1	16/32
	667, OB436	R.NQSISEYEPSMGYPGSQTR.L	2130.94	-0.301136	2	CID	7.16435e-06	2.08449	0.461657	529.566	1	16/36
	983, OB436	R.AGYFIFPDLSVR.N	1384.73	0.955433	1	CID	7.59895e-06	2.62727	0.383156	243.96	1	11/22
	912, OB436	R.LEVISNPFIVYSAK.K	1579.87	-0.407824	2	CID	9.01993e-06	3.65014	0.48925	1108.48	1	19/26
	1522, OB439	R.LEVISNPFIVYSAK.K	1579.87	-0.481676	2	CID	9.49431e-06	3.5279	0.505469	951.691	1	17/26
	924, OB437	R.STSISTNM*DPYSYPSR.R	1821.8	0.268747	2	CID	1.28076e-05	2.63021	0.499357	651.075	1	13/30
	978, OB436	R.AGYFIFPDLSVR.N	1384.73	-0.266518	2	CID	1.68819e-05	2.78177	0.497862	796.715	1	15/22
	775, OB437	R.HSLEPSVNSR.S	1125.56	-0.018795	2	CID	1.7166e-05	2.5923	0.387322	548.024	1	14/18
	652, OB436	R.STSISTNMDPYSYPSR.R	1805.8	-0.389797	2	CID	1.7874e-05	3.26106	0.619536	1037.12	1	16/30
	662, OB436	R.NQSISEYEPSMGYPGSQTR.L	2130.94	-0.232563	2	CID	1.88543e-05	2.80078	0.551593	470.175	1	16/36
	774, OB437	R.TEDYDYDNER.G	1319.5	-0.19727	2	CID	2.11967e-05	3.05865	0.50704	1096.14	1	15/18
	1027, OB437	K.KFPGLTTSTPISR.M	1404.78	0.441581	2	CID	2.21654e-05	3.00531	0.385871	413.161	1	14/24
	612, OB436	K.KFPGLTTSTPISR.M	1404.78	0.693534	2	CID	2.5073e-05	2.19585	0.347465	558.106	1	16/24
	432, OB436	R.TEDYDYDNER.G	1319.5	-0.227371	2	CID	2.75385e-05	2.85847	0.551678	1207.74	1	15/18
	534, OB436	K.DATEGTQPMPSPVPGK.L	1611.77	-0.363281	2	CID	4.02698e-05	2.39349	0.468516	289.841	1	13/30
	702, OB436	K.FPGLTTSTPISR.M	1276.69	-0.300056	2	CID	5.88757e-05	2.98715	0.431724	680.848	1	14/22
	849, OB436	K.LSSPQEFLEFR.L	1352.68	0.336659	2	CID	6.91113e-05	3.05677	0.489051	627.903	1	13/20
	1404, OB437	R.AGYFIFPDLSVR.N	1384.73	-0.31498	2	CID	7.53511e-05	3.13437	0.457161	587.601	1	14/22
	1022, OB437	K.KFPGLTTSTPISR.M	1404.78	0.495292	2	CID	7.61251e-05	2.90996	0.442016	356.651	1	13/24
	737, OB437	R.HSLEPSVNSR.S	1125.56	-0.100236	2	CID	0.000107091	2.69053	0.380238	346.11	1	12/18
	417, OB436	K.DATEGTQPM*PSPVPGK.L	1627.77	-0.35141	2	CID	0.000112339	2.89402	0.553513	574.317	1	17/30
	423, OB436	R.RPDQYAGSDAYANAPERPR.S	2134.01	-0.307885	2	CID	0.000139053	2.63793	0.45613	102.011	1	10/36
	783, OB437	R.HSLEPSVNSR.S	1125.56	-0.037431	2	CID	0.000163377	2.70679	0.379986	399.326	1	12/18
	1362, OB437	K.LSSPQEFLEFR.L	1352.68	-0.236161	2	CID	0.000181471	3.29723	0.439689	557.577	1	15/20
	1307, OB439	R.HSLEPSVNSR.S	1125.56	-0.119371	2	CID	0.000239468	3.26244	0.291204	362.748	1	12/18
	1273, OB437	K.LSSPQEFLEFR.L	1352.68	0.034815	2	CID	0.00033563	2.54191	0.491964	440.159	1	13/20
	1052, OB437	R.STSISTNMDPYSYPSR.R	1805.8	-0.28857	2	CID	0.000341513	2.52354	0.39353	746.396	1	15/30
	1108, OB437	K.FPGLTTSTPISR.M	1276.69	-0.509201	2	CID	0.000385978	3.30135	0.500788	669.556	1	14/22
	1094, OB437	K.KFPGLTTSTPISR.M	1404.78	1.13103	2	CID	0.000394691	3.23464	0.488556	345.836	1	12/24
	1397, OB437	R.AGYFIFPDLSVR.N	1384.73	-0.280895	1	CID	0.000516446	1.56264	0.322703	142.926	1	8/22
	852, OB436	K.LSSPQEFLEFR.L	1352.68	0.624537	2	CID	0.000539859	3.09316	0.460741	455.425	1	13/20
	739, OB437	R.HSLEPSVNSR.S	1125.56	-0.527167	1	CID	0.000618401	2.63072	0.467961	172.539	1	9/18
	370, OB436	R.HSLEPSVNSR.S	1125.56	-0.204311	2	CID	0.00133534	2.5711	0.313722	324.863	1	11/18
	362, OB436	R.HSLEPSVNSR.S	1125.56	-0.0985984	2	CID	0.00200921	2.63657	0.355969	288.841	1	10/18
	782, OB437	R.TEDYDYDNER.G	1319.5	-0.218295	1	CID	0.00241841	1.49863	0.476613	163.389	1	7/18
	1042, OB437	R.PSYGQPSQTTSLPPLR.H	1728.89	-0.369239	2	CID	0.00291864	2.65479	0.539939	232.107	1	12/30
	779, OB437	R.TEDYDYDNER.G	1319.5	-0.146762	1	CID	0.00315472	1.08581	0.297941	218.578	1	8/18
	853, OB436	K.LSSPQEFLEFR.L	1352.68	-0.137129	1	CID	0.00355264	1.43957	0.127414	133.973	1	8/20
	762, OB437	K.DATEGTQPM*PSPVPGK.L	1627.77	-0.330333	2	CID	0.00355741	2.02957	0.344464	252.416	1	12/30
	788, OB437	R.RPDQYAGSDAYANAPERPR.S	2134.01	0.780046	2	CID	0.00358619	1.5245	0.163356	64.1769	3	7/36
	425, OB436	R.TEDYDYDNER.G	1319.5	-0.155306	1	CID	0.00482618	0.6474	0.212265	134.103	1	7/18
	1063, OB437	R.NQSISEYEPSMGYPGSQTR.L	2130.94	-1.27408	2	CID	0.00500396	1.19926	0.271475	297.875	1	13/36
	732, OB437	R.HSLEPSVNSR.S	1125.56	-0.112738	2	CID	0.00503665	2.41431	0.39008	281.393	1	11/18
	989, OB440	R.AGYFIFPDLSVR.N	1384.73	0.964711	1	CID	0.00569275	2.25622	0.436987	168.267	1	10/22
	960, OB436	K.LSSPQEFLEFR.L	1352.68	1.01184	2	CID	0.00739597	2.34315	0.30635	362.247	1	11/20
	369, OB436	R.HSLEPSVNSR.S	1125.56	0.103501	1	CID	0.00745618	2.51521	0.353861	165.969	1	9/18
	1303, OB439	R.HSLEPSVNSR.S	1125.56	0.0683531	2	CID	0.00842381	2.65802	0.384418	353.706	1	12/18
	712, OB440	R.LWETNSMLSK.R	1208.6	-0.110681	1	CID	0.0113236	2.06862	0.381951	222.867	1	8/18
	1384, OB437	K.LSSPQEFLEFR.L	1352.68	-1.4071	2	CID	0.0141129	1.15335	0.115289	79.8605	6	7/20
	767, OB437	K.DATEGTQPM*PSPVPGK.L	1627.77	0.21941	2	CID	0.0150358	1.51796	0.254239	191.977	1	10/30
	1302, OB439	R.HSLEPSVNSR.S	1125.56	0.0431987	1	CID	0.0152496	1.6004	0.240349	145.823	1	9/18
	792, OB437	R.RPDQYAGSDAYANAPERPR.S	2134.01	0.317566	2	CID	0.0177974	2.14479	0.360614	162.231	1	11/36
	857, OB436	K.LSSPQEFLEFR.L	1352.68	-0.121504	1	CID	0.0195086	1.25046	0.150315	110.245	2	8/20
	1272, OB437	K.LSSPQEFLEFR.L	1352.68	-0.151289	1	CID	0.0304375	2.07814	0.40141	198.617	1	10/20
	1268, OB437	K.LSSPQEFLEFR.L	1352.68	-0.152998	1	CID	0.0458819	1.55555	0.330906	149.538	1	9/20
	1515, OB439	R.NQSISEYEPSMGYPGSQTR.L	2130.94	0.457302	2	CID	0.05073	1.94442	0.207393	38.8829	6	6/36
	1434, OB439	R.NQSISEYEPSMGYPGSQTR.L	2130.94	1.07313	2	CID	0.0561716	1.67253	0.201042	70.4072	2	7/36
	734, OB437	R.HSLEPSVNSR.S	1125.56	-0.0444477	1	CID	0.0634821	1.94777	0.36064	233.523	1	10/18
	1504, OB439	K.LSSPQEFLEFR.L	1352.68	-0.171553	1	CID	0.0667522	0.833576	0.183783	66.9751	1	6/20
	1102, OB437	R.LWETNSMLSK.R	1208.6	-0.194665	1	CID	0.0962104	1.7783	0.470765	133.703	1	7/18
2	AN0363 | Aspergillus nidulans (AN0363.3) hypothetical protein (translation) (370 aa)						1.7315e-11	60.1912	20.9	40014.7	AN0363.3	14 (14 0 0 0 0)
	787, OB440	K.SVSDLPQSDIAEVINK.G	1714.89	-0.401309	2	CID	1.7315e-11	3.41508	0.58911	836.702	1	20/30
	1177, OB437	K.SVSDLPQSDIAEVINK.G	1714.89	-0.444418	2	CID	2.9993e-10	2.94687	0.582706	695.05	1	19/30
	783, OB440	K.SVSDLPQSDIAEVINK.G	1714.89	-0.470042	2	CID	9.62539e-10	2.964	0.422311	681.529	1	19/30
	1172, OB437	K.SVSDLPQSDIAEVINK.G	1714.89	-0.510865	2	CID	1.34301e-08	3.16977	0.552364	671.364	1	20/30
	1463, OB439	K.SVSDLPQSDIAEVINK.G	1714.89	-0.332789	2	CID	1.4955e-07	3.47613	0.498916	1132.9	1	23/30
	658, OB440	K.KFPGVIESTPLSK.V	1402.79	-0.322314	2	CID	3.64869e-07	3.13677	0.393732	491.599	1	15/24
	852, OB440	R.IWSLQVVQQPIR.A	1466.85	-0.173689	2	CID	5.10876e-07	3.51997	0.345806	2027.29	1	18/22
	848, OB440	R.IWSLQVVQQPIR.A	1466.85	-0.307368	2	CID	1.81914e-06	3.8239	0.385458	1615.61	1	16/22
	1415, OB437	K.GTAPILASTFSEPFQVFSAK.K	2098.09	-0.427968	2	CID	1.61375e-05	3.61125	0.444243	545.068	1	16/38
	1547, OB439	K.GTAPILASTFSEPFQVFSAK.K	2098.09	1.39987	2	CID	2.94337e-05	1.62731	0.387795	183.127	1	10/38
	477, OB440	K.VFANQGIK.I	876.494	-0.0860635	1	CID	0.000150673	1.90091	0.163918	261.42	1	8/14
	874, OB440	K.SVSDLPQSDIAEVINK.G	1714.89	0.64214	2	CID	0.00302338	2.09921	0.39515	344.992	1	13/30
	1458, OB439	K.FSFVNVGK.S	897.483	-0.0733334	1	CID	0.011449	1.50816	0.260717	532.314	1	9/14
	1355, OB439	K.VFANQGIK.I	876.494	-0.0716592	1	CID	0.0750529	1.67614	0.233734	232.976	1	7/14
3	AN2142 | Aspergillus nidulans (AN2142.3) hypothetical protein similar to karyopherin alpha (translation) (554 aa)						9.482e-09	38.1671	7.4	60588.9	AN2142.3	6 (5 1 0 0 0)
	348, OB436	K.VGEMDKEAGQGDAHVNR.Y	1812.83	-0.231112	2	CID	9.482e-09	3.26357	0.554367	1332.41	1	19/32
	702, OB437	K.VGEMDKEAGQGDAHVNR.Y	1812.83	-0.329124	2	CID	6.87401e-08	3.34156	0.595162	1245.12	1	19/32
	1283, OB439	K.VGEMDKEAGQGDAHVNR.Y	1812.83	-0.355044	2	CID	2.70283e-05	3.16057	0.524455	1066.46	1	18/32
	1473, OB439	R.FVEFLR.S	810.451	-0.0211634	1	CID	0.010217	1.37789	0.16703	246.243	2	7/10
	1077, OB437	K.IQAVIEAGIPR.R	1166.69	-0.703588	1	CID	0.0181254	1.89369	0.40126	392.432	1	10/20
	914, OB437	K.AYNIIEK.Y	850.467	0.11123	1	CID	0.0522632	1.31923	0.04909	275.531	8	7/12
