# Supplementary material for: The Aspergillus nidulans MAPK Module AnSte11-Ste50-Ste7-Fus3 Controls Development and Secondary Metabolism
Source: PLoS Genet. 2012 Jul 19;8(7):e1002816. doi: 10.1371/journal.pgen.1002816 (PMC3400554; doi:10.1371/journal.pgen.1002816)
Supplement: Table S4 — SEQUEST Multiple Consensus Report of AnSte7 [MkkB]::cTAP tag identifications after nano-LC-ESI-MS2. (XLS) [file pgen.1002816.s013.xls]

## Sheet: Bioworks
	Table S4. SEQUEST Multiple Consensus Report of AnSte7 [MkkB]::cTAP tag identifications after nano-LC-ESI-MS2
	Reference						P (pro)	Score	Coverage	MW	Accession	Peptide (Hits)
	Scan(s), File	Peptide	MH+	DeltaM	z	Type	P (pep)	XC	DeltaCn	Sp	RSp	Ions	Count
1	AN2269 | Aspergillus nidulans (AN2269.3) hypothetical protein similar to MAPKK kinase (translation) (887 aa)						4.93843e-14	336.317	40.4	97737.3	AN2269.3	160 (156 2 1 0 1)
	650, OB147	R.HSLLDENASVAATDGGSFNER.L	2190.01	-0.28543	2	CID	4.93843e-14	6.02358	0.735402	2947.45	1	29/40
	588, OB147	K.SYVSFDSGSDDPNNSR.H	1746.72	-0.253327	2	CID	2.35525e-13	5.46222	0.652281	3011.66	1	25/30
	689, OB148	R.HSLLDENASVAATDGGSFNER.L	2190.01	-0.14732	2	CID	2.98015e-12	6.33988	0.652764	3006.4	1	28/40
	373, OB148	K.IHAGEPDAEEVHR.A	1459.69	-0.153625	2	CID	8.56628e-12	3.96961	0.576312	1319.5	1	20/24
	312, OB147	R.KIHAGEPDAEEVHR.A	1587.79	0.269098	3	CID	1.95733e-10	6.2409	0.631377	3377.66	1	33/52
	332, OB148	R.KIHAGEPDAEEVHR.A	1587.79	0.722467	3	CID	2.06909e-10	5.35518	0.575908	3909.9	1	35/52
	618, OB149	K.SYVSFDSGSDDPNNSR.H	1746.72	-0.265661	2	CID	2.25918e-10	4.78478	0.710565	2106.58	1	21/30
	595, OB147	R.AAQLALDESQQAHMNALSSSNAR.N	2413.15	1.06053	3	CID	8.88942e-10	3.99238	0.53589	1302.59	1	31/88
	372, OB148	K.IHAGEPDAEEVHR.A	1459.69	0.378099	3	CID	9.38795e-10	4.22601	0.579545	1076.93	1	26/48
	622, OB148	K.SYVSFDSGSDDPNNSR.H	1746.72	-0.19222	2	CID	1.1222e-09	5.26865	0.669536	3012.21	1	25/30
	542, OB148	R.QLAALEAAHQQASPDSAR.S	1863.93	-0.190461	2	CID	1.79464e-09	4.28841	0.680161	820.002	1	20/34
	678, OB151	K.SEFSEADDGLDAVR.S	1510.67	-0.299555	2	CID	1.85215e-09	3.9505	0.61107	1895.83	1	21/26
	357, OB149	K.IHAGEPDAEEVHR.A	1459.69	0.643785	3	CID	1.91438e-09	4.22245	0.547942	1028.41	1	27/48
	542, OB150	R.QLAALEAAHQQASPDSAR.S	1863.93	-0.669444	2	CID	1.92052e-09	4.18565	0.665063	733.552	1	20/34
	523, OB149	R.QLAALEAAHQQASPDSAR.S	1863.93	-0.273428	2	CID	2.06879e-09	4.31623	0.702598	945.12	1	20/34
	649, OB149	R.ANNFNGNNLIECDQK.I	1750.78	1.23175	2	CID	2.19201e-09	3.01666	0.498141	610.606	1	14/28
	502, OB147	R.QLAALEAAHQQASPDSAR.S	1863.93	-0.0418603	2	CID	7.16901e-09	5.13933	0.69747	1240.9	1	23/34
	382, OB150	K.IHAGEPDAEEVHR.A	1459.69	0.22191	3	CID	7.53697e-09	3.92017	0.577939	1378.62	1	29/48
	352, OB149	K.IHAGEPDAEEVHR.A	1459.69	0.540879	3	CID	9.72284e-09	4.66306	0.669173	1236.76	1	27/48
	347, OB147	K.IHAGEPDAEEVHR.A	1459.69	0.502244	3	CID	1.02941e-08	4.28148	0.574986	1521.73	1	30/48
	368, OB148	K.IHAGEPDAEEVHR.A	1459.69	0.69304	3	CID	2.72753e-08	4.54882	0.54538	1451	1	29/48
	527, OB149	R.QLAALEAAHQQASPDSAR.S	1863.93	0.108628	2	CID	2.90871e-08	4.56936	0.623286	1072.96	1	20/34
	613, OB149	K.SYVSFDSGSDDPNNSR.H	1746.72	-0.331106	2	CID	3.03711e-08	4.30061	0.665284	1440.71	1	20/30
	544, OB149	R.AAQLALDESQQAHM*NALSSSNAR.N	2429.15	1.0499	3	CID	3.04301e-08	3.76017	0.547151	941.044	1	28/88
	543, OB150	R.QLAALEAAHQQASPDSAR.S	1863.93	0.625606	3	CID	3.99575e-08	3.0393	0.34032	531.75	1	25/68
	507, OB151	R.QLAALEAAHQQASPDSAR.S	1863.93	-0.268881	2	CID	5.21823e-08	4.62801	0.704652	1029.19	1	21/34
	717, OB148	K.SEFSEADDGLDAVR.S	1510.67	-0.533959	2	CID	5.21975e-08	3.90084	0.623637	2377.65	1	23/26
	505, OB147	R.QLAALEAAHQQASPDSAR.S	1863.93	0.550533	3	CID	5.91189e-08	3.10183	0.457656	492.332	1	25/68
	343, OB147	K.IHAGEPDAEEVHR.A	1459.69	0.546739	3	CID	6.11616e-08	4.20874	0.617665	1118.25	1	27/48
	317, OB149	R.KIHAGEPDAEEVHR.A	1587.79	1.08135	3	CID	6.77033e-08	5.32336	0.531407	2641.76	1	30/52
	679, OB147	K.SEFSEADDGLDAVR.S	1510.67	-0.422669	2	CID	7.4611e-08	4.48916	0.575775	2137.05	1	22/26
	379, OB150	K.IHAGEPDAEEVHR.A	1459.69	-0.168152	2	CID	8.3165e-08	3.3318	0.570574	1034.92	1	19/24
	417, OB148	R.KDYLSAGSGAGR.N	1181.59	-0.141888	2	CID	9.72526e-08	4.15168	0.550464	1787.54	1	21/22
	957, OB149	K.TPDEIILCVLK.K	1300.72	-0.36295	2	CID	1.26065e-07	4.04842	0.540918	1241.4	1	17/20
	715, OB150	K.SEFSEADDGLDAVR.S	1510.67	-0.289361	2	CID	1.39517e-07	4.84182	0.615751	2196.57	1	21/26
	942, OB147	K.TPDEIILCVLK.K	1300.72	-0.290799	2	CID	1.60287e-07	3.86123	0.5627	1426.95	1	18/20
	594, OB147	K.SYVSFDSGSDDPNNSR.H	1746.72	-0.304576	2	CID	1.80404e-07	4.78112	0.65871	1625.14	1	20/30
	369, OB148	K.IHAGEPDAEEVHR.A	1459.69	-0.161842	2	CID	1.87393e-07	3.69163	0.567046	1089.72	1	19/24
	354, OB149	K.IHAGEPDAEEVHR.A	1459.69	-0.174672	2	CID	2.08826e-07	3.60835	0.582981	1106.4	1	19/24
	968, OB150	K.TPDEIILCVLK.K	1300.72	-0.377219	2	CID	2.35158e-07	3.68467	0.476438	1534.23	1	17/20
	548, OB150	R.QLAALEAAHQQASPDSAR.S	1863.93	1.35041	2	CID	2.39417e-07	4.68254	0.620637	813.12	1	20/34
	380, OB150	K.IHAGEPDAEEVHR.A	1459.69	0.819017	3	CID	2.54865e-07	4.16824	0.544635	1520.46	1	30/48
	967, OB148	K.TPDEIILCVLK.K	1300.72	-0.289438	2	CID	3.53421e-07	3.4667	0.540944	1139.34	1	16/20
	578, OB150	K.SSTFSESQTGTVYTSPTK.S	1907.89	-0.312488	2	CID	3.88677e-07	3.99216	0.636453	1000.29	1	19/34
	962, OB150	K.TPDEIILCVLK.K	1300.72	-0.328241	2	CID	5.51994e-07	3.94514	0.481172	1366.12	1	18/20
	683, OB151	K.SEFSEADDGLDAVR.S	1510.67	-0.470109	2	CID	5.53885e-07	4.40086	0.646904	1795.64	1	21/26
	630, OB148	K.IQQLTGESWHNIR.Q	1581.81	-0.278498	2	CID	5.77433e-07	4.07083	0.614813	1499.12	1	18/24
	717, OB150	K.SEFSEADDGLDAVR.S	1510.67	-0.425605	2	CID	5.77667e-07	4.5705	0.60416	2109.88	1	22/26
	348, OB147	K.IHAGEPDAEEVHR.A	1459.69	-0.177803	2	CID	7.10726e-07	3.00303	0.509063	652.525	1	15/24
	503, OB151	R.QLAALEAAHQQASPDSAR.S	1863.93	-0.475403	2	CID	1.34938e-06	4.62285	0.640074	1037	1	21/34
	388, OB147	R.KDYLSAGSGAGR.N	1181.59	-0.215633	2	CID	1.39493e-06	3.08957	0.495366	1173.24	1	17/22
	628, OB148	K.SYVSFDSGSDDPNNSR.H	1746.72	-0.188355	2	CID	1.57669e-06	4.67115	0.662919	2318.8	1	23/30
	517, OB149	K.DYLSAGSGAGR.N	1053.5	-0.364491	2	CID	1.86766e-06	3.46072	0.508067	1432.1	1	17/20
	633, OB148	K.IQQLTGESWHNIR.Q	1581.81	0.692673	2	CID	2.30187e-06	3.67262	0.517274	1450.82	1	18/24
	667, OB149	R.LSVVSNTSYASSLR.D	1483.78	0.320164	2	CID	3.16928e-06	3.89489	0.63491	1034.83	1	18/26
	424, OB150	R.KDYLSAGSGAGR.N	1181.59	-0.189114	2	CID	3.23173e-06	3.318	0.483733	1365.22	1	19/22
	647, OB147	R.HSLLDENASVAATDGGSFNER.L	2190.01	0.856621	3	CID	3.36139e-06	5.61686	0.583641	2782.06	1	35/80
	659, OB148	R.ANNFNGNNLIECDQK.I	1750.78	0.905539	2	CID	3.38955e-06	2.40332	0.15107	474.951	1	12/28
	422, OB148	R.KDYLSAGSGAGR.N	1181.59	-0.205664	2	CID	3.79216e-06	3.56708	0.4896	1863.1	1	21/22
	972, OB148	K.TPDEIILCVLK.K	1300.72	-0.310312	2	CID	4.57836e-06	3.90516	0.514042	1438.47	1	18/20
	582, OB150	K.SSTFSESQTGTVYTSPTK.S	1907.89	-0.758162	2	CID	6.62377e-06	3.1727	0.688013	629.071	1	16/34
	642, OB147	R.LSVVSNTSYASSLR.D	1483.78	0.348973	2	CID	8.63763e-06	3.89935	0.543231	956.267	1	16/26
	937, OB147	K.TPDEIILCVLK.K	1300.72	-0.319946	2	CID	9.11499e-06	4.13583	0.52163	1456.96	1	18/20
	527, OB148	K.DYLSAGSGAGR.N	1053.5	-0.28361	2	CID	9.70648e-06	3.76381	0.429568	1794.37	1	18/20
	740, OB148	K.QYNTFQEPLIK.N	1380.72	0.61026	2	CID	1.02304e-05	2.87963	0.434081	791.581	1	15/20
	643, OB149	R.ANNFNGNNLIECDQK.I	1750.78	0.586182	2	CID	1.05087e-05	2.82381	0.315019	862.28	1	17/28
	665, OB149	R.LSVVSNTSYASSLR.D	1483.78	-0.260402	2	CID	1.14456e-05	4.23596	0.47819	1226.35	1	19/26
	525, OB147	R.AAQLALDESQQAHM*NALSSSNAR.N	2429.15	1.15353	3	CID	1.18127e-05	4.94384	0.647475	1292.72	1	31/88
	577, OB148	K.SSTFSESQTGTVYTSPTK.S	1907.89	0.445407	2	CID	1.35139e-05	3.66849	0.691207	898.186	1	18/34
	677, OB148	R.LSVVSNTSYASSLR.D	1483.78	-0.465154	2	CID	1.71392e-05	4.01687	0.545805	958.756	1	17/26
	400, OB149	R.KDYLSAGSGAGR.N	1181.59	0.814442	3	CID	1.90428e-05	2.94205	0.510598	664.88	1	23/44
	637, OB147	R.LSVVSNTSYASSLR.D	1483.78	0.342504	2	CID	1.92482e-05	3.75868	0.49422	800.245	1	16/26
	963, OB149	K.TPDEIILCVLK.K	1300.72	-0.345728	2	CID	4.16552e-05	3.75392	0.425245	1129.22	1	16/20
	708, OB149	K.SEFSEADDGLDAVR.S	1510.67	0.602751	2	CID	5.40754e-05	4.18501	0.553048	1917.84	1	22/26
	494, OB147	K.DYLSAGSGAGR.N	1053.5	-0.262379	2	CID	6.07178e-05	3.1692	0.478092	1487.36	1	17/20
	530, OB149	R.QLAALEAAHQQASPDSAR.S	1863.93	0.519771	3	CID	6.28717e-05	3.43647	0.358743	820.309	1	27/68
	534, OB150	K.DYLSAGSGAGR.N	1053.5	-0.328867	2	CID	7.6681e-05	2.82819	0.460189	1373.42	1	17/20
	314, OB147	R.YVANSPM*DSGR.K	1212.54	-0.360415	2	CID	9.1492e-05	2.79264	0.534836	649.536	1	13/20
	639, OB151	R.LSVVSNTSYASSLR.D	1483.78	0.320653	2	CID	9.70543e-05	3.38905	0.596524	845.949	1	16/26
	660, OB148	K.AYAGPLGLPSSQTPTASYHTTTQK.S	2477.23	0.197624	3	CID	0.000104465	3.16396	0.512942	527.411	1	26/92
	385, OB147	R.KDYLSAGSGAGR.N	1181.59	-0.334908	2	CID	0.000131111	3.62096	0.538796	1617.02	1	20/22
	507, OB147	R.QLAALEAAHQQASPDSAR.S	1863.93	1.25146	3	CID	0.000131677	3.0788	0.404526	578.375	1	26/68
	527, OB150	K.DYLSAGSGAGR.N	1053.5	-0.361444	2	CID	0.000136784	2.94661	0.513282	1597.89	1	17/20
	473, OB150	K.RVEASTVLGSR.A	1174.65	-0.112085	2	CID	0.000173816	4.0235	0.560188	975.025	1	16/20
	683, OB150	R.LSVVSNTSYASSLR.D	1483.78	-0.360483	2	CID	0.000227654	3.79109	0.518017	1192.82	1	18/26
	682, OB148	R.LSVVSNTSYASSLR.D	1483.78	-0.306869	2	CID	0.000261254	4.03335	0.592289	908.736	1	17/26
	539, OB150	R.VEASTVLGSR.A	1018.55	-0.225756	2	CID	0.000290635	3.45652	0.503108	1198.01	1	16/18
	408, OB149	R.KDYLSAGSGAGR.N	1181.59	-0.14232	2	CID	0.000436002	2.96362	0.425923	1222.68	1	17/22
	508, OB147	R.VEASTVLGSR.A	1018.55	-0.215217	2	CID	0.000478123	2.94818	0.483805	862.696	1	14/18
	619, OB147	R.ANNFNGNNLIECDQK.I	1750.78	0.754111	2	CID	0.000531423	3.26724	0.268546	1223.15	1	19/28
	557, OB148	R.AAQLALDESQQAHM*NALSSSNAR.N	2429.15	0.495452	3	CID	0.000558771	3.91095	0.582993	965.981	1	27/88
	499, OB149	K.LQLPEHQYR.N	1183.62	-0.221261	2	CID	0.000907739	2.33509	0.229304	395.929	1	11/16
	663, OB150	K.AYAGPLGLPSSQTPTASYHTTTQK.S	2477.23	1.479	3	CID	0.000920416	2.6118	0.217972	480.853	1	29/92
	509, OB151	R.VEASTVLGSR.A	1018.55	-0.284391	2	CID	0.000929156	2.42578	0.518152	916.996	1	13/18
	695, OB151	K.QYNTFQEPLIK.N	1380.72	0.211588	2	CID	0.000941548	2.6932	0.426387	498.209	1	13/20
	687, OB151	R.QILAGLSYLHSK.D	1329.75	0.0727308	2	CID	0.00096079	3.19849	0.403195	916.421	1	18/22
	472, OB150	R.YVANSPMDSGR.K	1196.54	-0.362403	2	CID	0.00101664	2.71596	0.431051	513.429	1	13/20
	503, OB147	R.VEASTVLGSR.A	1018.55	-0.265134	2	CID	0.00108156	3.13531	0.561545	1323.65	1	16/18
	437, OB147	R.YVANSPMDSGR.K	1196.54	-0.38108	2	CID	0.00124378	2.54725	0.271821	432.69	1	11/20
	453, OB148	K.GANVLVDNK.G	929.505	-0.356761	2	CID	0.00128229	3.43103	0.352942	914.185	1	13/16
	525, OB149	R.VEASTVLGSR.A	1018.55	-0.240537	2	CID	0.00131305	3.19627	0.541293	976.214	1	15/18
	427, OB151	K.GANVLVDNK.G	929.505	-0.340869	2	CID	0.00170162	3.0968	0.350449	837.208	1	13/16
	497, OB147	K.DYLSAGSGAGR.N	1053.5	-0.337704	2	CID	0.00175995	2.93681	0.389941	1391.62	1	17/20
	642, OB151	R.LSVVSNTSYASSLR.D	1483.78	-0.59467	2	CID	0.00188988	3.67704	0.585719	953.101	1	17/26
	603, OB147	K.ILQEMGIK.K	931.528	0.0743608	2	CID	0.00192227	2.73415	0.11919	501.168	1	12/14
	359, OB147	R.TGDYSYGRPTSR.P	1359.63	1.1986	3	CID	0.00205425	2.13435	0.406681	444.248	1	18/44
	642, OB150	K.ILQEMGIK.K	931.528	-0.488357	2	CID	0.00225781	3.03842	0.166688	428.426	1	12/14
	717, OB149	K.QYNTFQEPLIK.N	1380.72	0.256534	2	CID	0.00260289	2.9468	0.486062	586.752	1	14/20
	432, OB147	K.RVEASTVLGSR.A	1174.65	0.369136	2	CID	0.00272329	3.48386	0.543909	883.374	1	16/20
	692, OB147	K.QYNTFQEPLIK.N	1380.72	0.316534	2	CID	0.00328317	2.61611	0.428082	535.284	1	14/20
	437, OB151	K.RVEASTVLGSR.A	1174.65	-0.0667761	2	CID	0.0033469	3.17864	0.482919	765.534	1	15/20
	428, OB150	R.KDYLSAGSGAGR.N	1181.59	-0.202063	2	CID	0.00348342	3.17337	0.524089	1353.74	1	19/22
	603, OB151	K.ILQEMGIK.K	931.528	-0.694062	2	CID	0.00402169	2.91754	0.17222	476.937	1	12/14
	469, OB150	K.RVEASTVLGSR.A	1174.65	-0.245477	2	CID	0.00469918	3.49355	0.474854	811.261	1	15/20
	467, OB148	K.RVEASTVLGSR.A	1174.65	-0.167545	2	CID	0.00573354	3.79597	0.54104	814.177	1	16/20
	428, OB147	K.RVEASTVLGSR.A	1174.65	-0.53104	2	CID	0.00615901	3.3369	0.520621	871.718	1	15/20
	462, OB150	K.GANVLVDNK.G	929.505	-0.483892	2	CID	0.00678272	3.28315	0.448659	905.566	1	13/16
	688, OB147	R.QILAGLSYLHSK.D	1329.75	-0.246605	2	CID	0.00782535	3.0489	0.524767	596.319	1	15/22
	504, OB151	R.VEASTVLGSR.A	1018.55	-0.254293	2	CID	0.00985994	3.17906	0.549236	1149.55	1	15/18
	425, OB151	K.KLQLPEHQYR.N	1311.72	0.183324	3	CID	0.0102736	2.54557	0.262728	654.458	2	16/36
	423, OB151	K.GANVLVDNK.G	929.505	-0.46949	2	CID	0.0105025	3.41245	0.470552	879.422	1	13/16
	529, OB149	R.VEASTVLGSR.A	1018.55	-0.367205	2	CID	0.0108142	2.59552	0.46279	710.12	1	13/18
	484, OB147	K.RPDADELLK.S	1056.57	-0.169212	2	CID	0.0114606	2.54985	0.242889	830.047	2	11/16
	432, OB151	K.RVEASTVLGSR.A	1174.65	-0.259861	2	CID	0.0131915	3.82447	0.544109	777.818	1	15/20
	453, OB149	K.RVEASTVLGSR.A	1174.65	-0.164067	2	CID	0.015281	2.79973	0.490766	485.589	1	13/20
	340, OB148	R.YVANSPM*DSGR.K	1212.54	-0.0579957	2	CID	0.0159465	2.4807	0.42511	806.722	1	16/20
	500, OB147	R.PGLPSTSYR.D	977.505	0.371441	2	CID	0.0159979	2.3496	0.687434	442.699	1	12/16
	468, OB148	R.YVANSPMDSGR.K	1196.54	-0.252221	2	CID	0.0160896	2.30549	0.410369	572.527	1	13/20
	369, OB149	R.TGDYSYGRPTSR.P	1359.63	0.552052	3	CID	0.0179014	2.06495	0.220137	520.668	1	18/44
	447, OB149	K.RVEASTVLGSR.A	1174.65	-0.236713	2	CID	0.0183477	3.35983	0.41332	568.379	1	14/20
	433, OB149	K.GANVLVDNK.G	929.505	-0.401355	2	CID	0.0197214	3.26654	0.364249	953.448	1	13/16
	373, OB147	R.QPMSPVSSR.H	988.488	-0.234331	2	CID	0.0230468	1.56547	0.28995	200.237	5	9/16
	714, OB148	R.PLSVLSTRPGLPSTSYR.D	1831.01	0.399503	2	CID	0.023239	3.1263	0.456564	153.619	5	10/32
	630, OB149	K.ILQEMGIK.K	931.528	0.654775	2	CID	0.0233219	2.56999	0.172207	479.901	1	12/14
	402, OB149	R.KDYLSAGSGAGR.N	1181.59	-0.168077	2	CID	0.0233403	3.03724	0.401877	1135.97	1	18/22
	438, OB149	K.GANVLVDNK.G	929.505	-0.34888	2	CID	0.0236082	3.17102	0.443904	838.908	1	12/16
	477, OB150	R.YVANSPMDSGR.K	1196.54	0.48712	2	CID	0.0298453	2.48775	0.424571	541.615	1	12/20
	458, OB148	K.GANVLVDNK.G	929.505	-0.368304	2	CID	0.0310227	3.0561	0.46668	783.041	1	12/16
	318, OB149	R.YVANSPM*DSGR.K	1212.54	-0.363212	2	CID	0.0336544	2.85316	0.57434	1016.83	1	16/20
	443, OB147	R.YVANSPMDSGR.K	1196.54	-0.747906	2	CID	0.0392124	2.46667	0.372191	690.634	1	14/20
	417, OB147	K.GANVLVDNK.G	929.505	-0.379397	2	CID	0.0465508	3.0946	0.480282	694.967	1	12/16
	538, OB148	R.VEASTVLGSR.A	1018.55	-0.269376	2	CID	0.0561213	3.03497	0.508146	1308.77	1	16/18
	423, OB147	K.GANVLVDNK.G	929.505	-0.392828	2	CID	0.0593715	3.46577	0.348291	930.712	1	13/16
	630, OB147	R.ANNFNGNNLIECDQK.I	1750.78	0.794353	2	CID	0.0609895	2.33853	0.409146	721.782	1	14/28
	665, OB148	R.ANNFNGNNLIECDQK.I	1750.78	0.79065	2	CID	0.070124	2.53762	0.332522	926.765	1	16/28
	452, OB149	R.YVANSPMDSGR.K	1196.54	-0.296211	2	CID	0.115869	2.86347	0.44918	1160.51	1	16/20
	499, OB148	R.QPMSPVSSR.H	988.488	-1.3168	2	CID	0.167744	2.18513	0.263286	967.877	1	13/16
	488, OB149	R.QPMSPVSSR.H	988.488	-1.2637	2	CID	0.177985	2.15001	0.258156	757.967	1	12/16
	418, OB147	K.GANVLVDNK.G	929.505	-0.15827	1	CID	0.180922	2.58792	0.465058	780.257	1	12/16
	655, OB150	R.IFVAIK.Q	690.455	-0.0625396	1	CID	0.189183	1.40594	0.147423	487.627	1	8/10
	318, OB147	R.YVANSPM*DSGR.K	1212.54	-0.25636	2	CID	0.203303	2.63904	0.426895	789.821	1	14/20
	334, OB148	R.YVANSPM*DSGR.K	1212.54	-0.403007	2	CID	0.21906	2.39794	0.506414	575.658	1	13/20
	942, OB148	K.KLQLPEHQYR.N	1311.72	0.681319	2	CID	0.244514	1.17834	0.268501	320.833	3	10/18
	449, OB149	R.YVANSPMDSGR.K	1196.54	-0.329287	2	CID	0.253735	2.52925	0.461259	604.247	1	14/20
	349, OB150	R.YVANSPM*DSGR.K	1212.54	-0.3684	2	CID	0.441923	2.97332	0.588067	1316.62	1	18/20
	345, OB150	R.YVANSPM*DSGR.K	1212.54	0.17522	2	CID	0.648375	2.70117	0.540559	719.682	1	14/20
	300, OB150	R.PGSPLRPHR.Y	1016.57	0.642266	2	CID	0.740965	1.87094	0.215024	356.708	5	11/16
	1210, OB147	K.TPDEIILCVLK.K	1300.72	1.27776	2	CID	0.837564	1.0089	0.330437	89.3067	4	7/20
	510, OB149	K.RPDADELLK.S	1056.57	1.39796	2	CID	0.944885	1.69472	0.110204	377.065	1	11/16
	867, OB151	K.SPFLATTLT.-	950.519	-0.218177	1	CID	0.995046	1.21297	0.3171	219.559	1	9/16
2	AN7252 | Aspergillus nidulans (AN7252.3) conserved hypothetical protein (translation) (495 aa)						1.0052e-12	200.251	38.3	54316	AN7252.3	105 (105 0 0 0 0)
	697, OB149	K.SQPLPPPTAVSSSDGYYDDR.L	2151.98	-0.0964106	2	CID	1.0052e-12	3.23088	0.639155	389.368	1	20/38
	287, OB148	R.NPHDHYDDNPQSQSR.S	1809.75	0.455504	2	CID	1.83521e-11	3.1894	0.511701	395.834	1	17/28
	667, OB148	K.SQPLPPPTAVSSSDGYYDDR.L	2151.98	-0.0870366	2	CID	3.67831e-11	3.83453	0.643645	348.956	1	20/38
	667, OB150	K.SQPLPPPTAVSSSDGYYDDR.L	2151.98	-0.476299	2	CID	1.81634e-10	3.73351	0.643596	431.3	1	20/38
	847, OB148	K.QYALYIVYGDQER.C	1617.79	-0.363728	2	CID	2.03763e-09	4.42584	0.603541	1517.44	1	19/24
	654, OB149	K.SQPLPPPTAVSSSDGYYDDR.L	2151.98	-0.576803	2	CID	3.41284e-09	3.18159	0.647229	629.966	1	23/38
	638, OB147	K.SQPLPPPTAVSSSDGYYDDR.L	2151.98	-0.362224	2	CID	3.81187e-09	3.38806	0.619624	534.539	1	23/38
	268, OB149	R.NPHDHYDDNPQSQSR.S	1809.75	0.365926	2	CID	4.28738e-09	2.90526	0.509413	475.659	1	17/28
	632, OB147	K.SQPLPPPTAVSSSDGYYDDR.L	2151.98	-0.310456	2	CID	1.35326e-08	2.93127	0.552222	608.499	1	23/38
	673, OB150	K.SQPLPPPTAVSSSDGYYDDR.L	2151.98	-0.171423	2	CID	1.70603e-08	3.42739	0.588319	488.265	1	22/38
	677, OB147	R.AGGETPSVEIFK.S	1234.63	0.148092	2	CID	3.66739e-08	3.65938	0.517939	862.835	1	18/22
	282, OB148	R.NPHDHYDDNPQSQSR.S	1809.75	-0.0450442	2	CID	4.45669e-08	2.58927	0.442582	456.214	1	16/28
	707, OB149	R.AGGETPSVEIFK.S	1234.63	0.109865	2	CID	5.41677e-08	3.26337	0.587699	690.699	1	17/22
	295, OB150	R.NPHDHYDDNPQSQSR.S	1809.75	0.226012	2	CID	9.19965e-08	2.94315	0.489094	432.387	1	17/28
	749, OB147	R.LSGSTLTGQQSGITILDR.S	1846.99	-0.416261	2	CID	1.09843e-07	4.65173	0.635645	1297.41	1	20/34
	794, OB150	R.LSGSTLTGQQSGITILDR.S	1846.99	0.782561	2	CID	2.26786e-07	4.97081	0.592199	1338.71	1	21/34
	272, OB147	R.NPHDHYDDNPQSQSR.S	1809.75	0.670104	2	CID	2.5491e-07	2.5263	0.531841	298.791	1	15/28
	272, OB148	R.NPHDHYDDNPQSQSR.S	1809.75	0.47252	3	CID	2.80058e-07	3.9047	0.424194	807.112	1	26/56
	657, OB149	K.SQPLPPPTAVSSSDGYYDDR.L	2151.98	-0.39504	2	CID	4.10044e-07	2.90245	0.626706	543.199	1	24/38
	637, OB148	K.DKSQPLPPPTAVSSSDGYYDDR.L	2395.1	1.05543	3	CID	1.23154e-06	3.84168	0.504849	1205.16	1	31/84
	749, OB151	R.LSGSTLTGQQSGITILDR.S	1846.99	-0.238278	2	CID	2.03686e-06	4.3926	0.618627	1521.09	1	22/34
	778, OB149	R.LSGSTLTGQQSGITILDR.S	1846.99	0.176253	2	CID	2.12503e-06	4.25752	0.622172	803.301	1	17/34
	789, OB150	R.LSGSTLTGQQSGITILDR.S	1846.99	-0.392208	2	CID	2.1796e-06	4.4124	0.566276	1225.6	1	21/34
	752, OB147	R.LSGSTLTGQQSGITILDR.S	1846.99	1.30101	2	CID	2.40867e-06	4.32595	0.51399	898.418	1	19/34
	789, OB148	R.LSGSTLTGQQSGITILDR.S	1846.99	-0.231762	2	CID	2.46935e-06	4.38696	0.590287	1212.48	1	19/34
	267, OB147	R.NPHDHYDDNPQSQSR.S	1809.75	0.645005	3	CID	2.52381e-06	3.80363	0.366122	940.237	1	25/56
	682, OB151	R.AGGETPSVEIFK.S	1234.63	-0.414203	2	CID	3.45022e-06	2.97258	0.529471	699.808	1	17/22
	464, OB147	R.VSVDDPCYK.V	1082.48	0.261621	2	CID	4.66965e-06	3.03192	0.445146	761.27	1	13/16
	298, OB150	R.NPHDHYDDNPQSQSR.S	1809.75	-0.0144665	2	CID	6.4167e-06	2.9901	0.519168	368.965	1	15/28
	672, OB148	K.IMTVETELR.R	1091.58	-0.006242	2	CID	1.27244e-05	2.66099	0.370119	754.29	1	14/16
	658, OB149	K.IMTVETELR.R	1091.58	-0.0201377	2	CID	1.35536e-05	2.3369	0.282444	742.367	1	15/16
	628, OB147	K.IMTVETELR.R	1091.58	-0.899176	2	CID	1.40258e-05	2.6905	0.378435	680.596	1	14/16
	635, OB148	K.DKSQPLPPPTAVSSSDGYYDDR.L	2395.1	-0.191242	2	CID	1.47896e-05	3.76653	0.633822	444.469	1	17/42
	459, OB149	K.EMGIASVGHR.L	1056.53	-0.308135	2	CID	1.72483e-05	3.06658	0.381484	680.347	1	15/18
	777, OB150	R.LREELLPVFK.M	1243.74	-0.242896	2	CID	3.68576e-05	3.08989	0.485649	842.33	1	15/18
	268, OB147	R.NPHDHYDDNPQSQSR.S	1809.75	0.512389	2	CID	3.84483e-05	3.20919	0.559574	423.675	1	17/28
	297, OB150	R.NPHDHYDDNPQSQSR.S	1809.75	0.28978	3	CID	4.91314e-05	3.38283	0.323973	706.56	1	21/56
	733, OB147	R.LREELLPVFK.M	1243.74	-0.34779	2	CID	5.56151e-05	3.07117	0.53541	892.291	1	15/18
	777, OB148	R.LREELLPVFK.M	1243.74	-0.253211	2	CID	6.39166e-05	3.2863	0.507839	808.315	1	15/18
	305, OB151	R.NPHDHYDDNPQSQSR.S	1809.75	1.21996	3	CID	9.03673e-05	3.04977	0.345297	741.456	1	24/56
	669, OB148	K.IMTVETELR.R	1091.58	-0.421128	2	CID	9.29862e-05	2.74255	0.349999	806.332	1	15/16
	842, OB148	K.QYALYIVYGDQER.C	1617.79	-0.387807	2	CID	9.52307e-05	3.64252	0.599683	1470.39	1	19/24
	727, OB148	R.AGGETPSVEIFK.S	1234.63	-0.357847	2	CID	0.000128885	3.0296	0.551392	558.967	1	15/22
	762, OB149	R.LREELLPVFK.M	1243.74	-0.268973	2	CID	0.000171599	2.80023	0.459191	671.303	1	13/18
	893, OB151	R.QAQINLPGGVL.-	1109.63	-0.591248	2	CID	0.000189746	2.48477	0.35937	821.836	1	15/20
	793, OB148	R.LSGSTLTGQQSGITILDR.S	1846.99	-0.364051	2	CID	0.000220454	5.01361	0.53608	1228.96	1	22/34
	478, OB148	K.EMGIASVGHR.L	1056.53	0.342722	2	CID	0.000263554	2.38961	0.341169	474.368	1	12/18
	393, OB148	K.NNSPTHIPPSIHENR.A	1712.85	0.496441	3	CID	0.000268036	4.32983	0.546735	1394.67	1	27/56
	377, OB149	K.NNSPTHIPPSIHENR.A	1712.85	1.36326	3	CID	0.000337599	3.57066	0.534431	1144.3	1	25/56
	782, OB149	R.LSGSTLTGQQSGITILDR.S	1846.99	-0.179175	2	CID	0.000356029	4.36465	0.65282	1066.05	1	20/34
	772, OB148	R.LREELLPVFK.M	1243.74	0.139331	2	CID	0.000389377	2.67706	0.44766	728.796	1	13/18
	297, OB151	R.NPHDHYDDNPQSQSR.S	1809.75	0.744614	3	CID	0.00039146	3.76349	0.360223	762.672	1	24/56
	262, OB147	R.NPHDHYDDNPQSQSR.S	1809.75	0.888535	3	CID	0.000401861	3.49617	0.368212	916.398	1	24/56
	363, OB148	K.EM*GIASVGHR.L	1072.52	-0.069031	2	CID	0.000576074	2.68396	0.43467	397.596	1	13/18
	757, OB149	R.LREELLPVFK.M	1243.74	0.344856	2	CID	0.000584709	2.81534	0.397101	743.913	1	13/18
	849, OB150	K.QYALYIVYGDQER.C	1617.79	1.11907	2	CID	0.000736151	3.21256	0.514103	902.168	1	15/24
	932, OB150	R.QAQINLPGGVL.-	1109.63	0.128967	2	CID	0.000827653	2.50592	0.51664	933.28	1	16/20
	373, OB149	K.NNSPTHIPPSIHENR.A	1712.85	0.165752	3	CID	0.000841784	4.33333	0.557112	1438.82	1	27/56
	397, OB149	R.HDELKEM*GIASVGHR.L	1694.83	-0.144769	3	CID	0.00137576	3.29735	0.512904	806.748	1	22/56
	292, OB150	R.NPHDHYDDNPQSQSR.S	1809.75	1.2097	3	CID	0.00150662	3.26452	0.416104	611.599	2	21/56
	342, OB149	K.EM*GIASVGHR.L	1072.52	0.379375	2	CID	0.00230839	2.40261	0.395073	364.715	1	12/18
	472, OB151	R.VSVDDPCYK.V	1082.48	0.883447	2	CID	0.00333977	2.41635	0.325306	806.324	1	13/16
	943, OB148	R.QAQINLPGGVL.-	1109.63	0.137849	2	CID	0.00369182	2.28847	0.507047	839.889	1	16/20
	1404, OB148	K.SQPLPPPTAVSSSDGYYDDR.L	2151.98	0.622599	2	CID	0.00408874	2.05788	0.427005	131.485	2	12/38
	367, OB147	R.VLEDYRR.L	950.505	-0.307613	2	CID	0.00497141	1.63762	0.0731752	604.471	4	10/12
	498, OB148	R.VSVDDPCYK.V	1082.48	-0.38885	2	CID	0.00513127	2.72995	0.439694	658.308	1	12/16
	465, OB149	K.EMGIASVGHR.L	1056.53	0.0145975	2	CID	0.0058654	2.22651	0.385192	437.621	1	12/18
	387, OB149	R.VLEDYRR.L	950.505	0.0637652	2	CID	0.00621268	1.7387	0.117845	562.232	2	10/12
	277, OB148	R.NPHDHYDDNPQSQSR.S	1809.75	0.693345	3	CID	0.00762227	4.09772	0.372507	868.443	1	24/56
	633, OB147	K.IMTVETELR.R	1091.58	-0.370908	2	CID	0.0101705	2.52639	0.322273	805.933	1	14/16
	442, OB148	R.SGSILSR.N	719.405	-0.328439	2	CID	0.0149272	2.11669	0.238875	554.189	1	11/12
	653, OB149	K.IMTVETELR.R	1091.58	0.000553246	2	CID	0.0152787	2.6784	0.386631	682.446	1	14/16
	937, OB148	R.QAQINLPGGVL.-	1109.63	-0.653147	2	CID	0.0157231	2.27154	0.270356	644.309	2	14/20
	398, OB148	K.NNSPTHIPPSIHENR.A	1712.85	0.315166	3	CID	0.0158463	3.94215	0.47987	1230.1	1	25/56
	267, OB149	R.NPHDHYDDNPQSQSR.S	1809.75	0.866929	3	CID	0.0185181	3.66219	0.312653	948.936	1	23/56
	938, OB148	R.QAQINLPGGVL.-	1109.63	-0.0619984	1	CID	0.0197551	1.92578	0.445685	343.704	1	11/20
	485, OB148	K.EMGIASVGHR.L	1056.53	0.418894	2	CID	0.020362	2.33031	0.341278	788.208	1	15/18
	397, OB148	R.VLEDYRR.L	950.505	0.386037	2	CID	0.02325	2.17247	0.254479	794.953	1	11/12
	722, OB150	R.AGGETPSVEIFK.S	1234.63	0.280031	2	CID	0.0243616	3.18655	0.459703	499.491	1	15/22
	363, OB147	R.VLEDYRR.L	950.505	0.520399	2	CID	0.0267951	1.94862	0.17277	796.868	1	11/12
	722, OB148	R.AGGETPSVEIFK.S	1234.63	-0.411924	2	CID	0.0429638	3.05907	0.528077	574.234	1	16/22
	928, OB149	R.QAQINLPGGVL.-	1109.63	0.203674	2	CID	0.043265	2.30101	0.401304	539.125	1	13/20
	908, OB147	R.QAQINLPGGVL.-	1109.63	-0.315144	2	CID	0.043815	2.2213	0.371507	812.383	1	15/20
	392, OB148	R.VLEDYRR.L	950.505	0.317274	2	CID	0.0463359	1.62528	0.0987763	601.199	4	10/12
	495, OB148	R.VSVDDPCYK.V	1082.48	-0.435929	2	CID	0.0583849	2.85789	0.467525	663.055	1	12/16
	262, OB149	R.NPHDHYDDNPQSQSR.S	1809.75	0.662583	3	CID	0.0589394	3.04311	0.21085	580.057	2	22/56
	370, OB148	K.EM*GIASVGHR.L	1072.52	1.07867	2	CID	0.0645724	1.90457	0.275975	575.578	1	14/18
	408, OB147	R.SGSILSR.N	719.405	-0.217894	2	CID	0.071035	1.78587	0.320859	410.388	1	10/12
	447, OB148	R.SGSILSR.N	719.405	-0.338652	2	CID	0.087923	2.36492	0.242706	543.182	1	11/12
	562, OB149	K.IM*TVETELR.R	1107.58	0.298149	2	CID	0.104948	2.13383	0.310627	559.87	1	13/16
	905, OB147	R.QAQINLPGGVL.-	1109.63	-0.795692	2	CID	0.11614	2.18386	0.368673	842.795	1	16/20
	725, OB147	R.LREELLPVFK.M	1243.74	-0.497474	2	CID	0.125821	1.90455	0.354491	504.03	1	12/18
	429, OB149	R.SGSILSR.N	719.405	-0.269245	2	CID	0.126363	2.13802	0.246162	452.576	1	10/12
	645, OB151	K.SQPLPPPTAVSSSDGYYDDR.L	2151.98	0.0426224	2	CID	0.138396	3.18818	0.614676	533.233	1	22/38
	419, OB148	R.HDELKEM*GIASVGHR.L	1694.83	-0.711663	3	CID	0.151793	3.52363	0.600881	948.335	1	25/56
	349, OB149	K.EM*GIASVGHR.L	1072.52	-0.085524	3	CID	0.173945	2.04879	0.282939	329.924	1	14/36
	500, OB148	R.VSVDDPCYK.V	1082.48	-0.0868154	1	CID	0.23077	1.95582	0.451159	343.512	1	11/16
	590, OB148	K.IMTVETELRR.V	1247.68	0.503079	2	CID	0.255953	2.21901	0.155939	813.41	1	13/18
	1483, OB149	R.LREELLPVFK.M	1243.74	0.173613	2	CID	0.255992	1.54896	0.187621	203.179	5	8/18
	690, OB151	R.AGGETPSVEIFK.S	1234.63	0.267091	2	CID	0.258653	2.43464	0.271811	384.376	1	13/22
	423, OB149	R.SGSILSR.N	719.405	-0.335814	2	CID	0.272981	1.9388	0.254984	417.168	1	10/12
	544, OB148	K.VLPAALK.K	711.476	-0.244404	1	CID	0.352	1.23402	0.257239	394.928	1	9/12
	580, OB148	K.IM*TVETELR.R	1107.58	0.280247	2	CID	0.496902	2.62319	0.381851	752.777	1	14/16
	449, OB148	K.SVYEMK.V	756.36	-0.11478	1	CID	0.682285	1.42638	0.22945	369.107	4	7/10
	1529, OB148	R.AGGETPSVEIFK.S	1234.63	-0.129393	2	CID	0.975875	1.32602	0.165751	361.837	1	12/22
3	AN3422 | Aspergillus nidulans (AN3422.3) conserved hypothetical protein (translation) (540 aa)						2.35496e-08	188.206	42.3	58873	AN3422.3	101 (98 3 0 0 0)
	713, OB147	R.FPFDTTDSAAGDR.A	1399.61	-0.290929	2	CID	2.35496e-08	3.64569	0.588907	1472.03	1	19/24
	792, OB149	R.MPLQSTALPFR.V	1260.68	-0.102576	2	CID	2.79002e-08	3.63659	0.558683	1316.88	1	17/20
	807, OB148	R.MPLQSTALPFR.V	1260.68	-0.412431	2	CID	3.38423e-08	3.47649	0.449819	1666.61	1	17/20
	862, OB148	R.SDAFPPVLHEFVAK.C	1556.81	-0.353909	2	CID	9.28231e-08	3.12507	0.461563	707.97	1	19/26
	807, OB150	R.MPLQSTALPFR.V	1260.68	-0.27323	2	CID	1.04805e-07	3.61181	0.522693	1240.38	1	16/20
	710, OB147	R.FPFDTTDSAAGDR.A	1399.61	-0.300168	2	CID	1.25899e-07	4.12801	0.586192	1844.99	1	20/24
	803, OB150	R.MPLQSTALPFR.V	1260.68	-0.219336	2	CID	1.56706e-07	3.62543	0.517599	1846.65	1	18/20
	412, OB151	R.ESPSPAQAPSPVQK.H	1422.72	-0.439734	2	CID	2.4926e-07	2.93435	0.536266	449.518	1	15/26
	442, OB150	R.ESPSPAQAPSPVQK.H	1422.72	0.402225	2	CID	3.27157e-07	3.24469	0.629303	894.304	1	19/26
	859, OB150	R.SDAFPPVLHEFVAK.C	1556.81	0.141698	2	CID	4.14774e-07	3.16645	0.432966	598.81	1	18/26
	652, OB147	R.TPLGDSSSSLDQSLRPSIGSR.S	2160.09	0.596771	3	CID	5.59155e-07	3.43077	0.52476	543.068	1	28/80
	803, OB148	R.MPLQSTALPFR.V	1260.68	-0.220679	2	CID	6.28282e-07	3.63752	0.519026	1244.38	1	16/20
	692, OB148	R.TPLGDSSSSLDQSLRPSIGSR.S	2160.09	1.08237	3	CID	9.73095e-07	2.92504	0.499873	584.336	1	27/80
	713, OB149	R.FPFDTTDSAAGDR.A	1399.61	-0.295506	2	CID	1.15305e-06	3.55802	0.622257	1316.71	1	18/24
	768, OB151	R.MPLQSTALPFR.V	1260.68	-0.272722	2	CID	1.18409e-06	3.50263	0.486163	1208.41	1	16/20
	662, OB148	R.VAPTPGGYPTPNSTSWQR.R	1915.93	0.455316	2	CID	1.26555e-06	2.29531	0.493719	236.948	1	16/34
	845, OB149	R.SDAFPPVLHEFVAK.C	1556.81	0.833115	2	CID	1.37664e-06	2.8899	0.477077	331.685	1	15/26
	417, OB151	R.ESPSPAQAPSPVQK.H	1422.72	-0.411291	2	CID	1.43394e-06	3.13967	0.544663	509.819	1	15/26
	632, OB149	K.SEERPTPLELYEK.D	1590.8	-0.194993	2	CID	1.76232e-06	3.28611	0.445754	971.944	1	15/24
	738, OB148	R.SSPPISLEHLSLESK.Q	1623.86	-0.0189048	2	CID	2.15821e-06	3.33113	0.576087	419.814	1	18/28
	858, OB148	R.SDAFPPVLHEFVAK.C	1556.81	0.472557	2	CID	2.66691e-06	2.96245	0.431749	536.538	1	17/26
	769, OB147	R.MPLQSTALPFR.V	1260.68	-0.186866	2	CID	3.56292e-06	3.33958	0.539538	1231.59	1	15/20
	677, OB149	R.TPLGDSSSSLDQSLRPSIGSR.S	2160.09	0.941742	3	CID	4.06228e-06	2.70275	0.515055	479.974	1	25/80
	723, OB148	R.FPFDTTDSAAGDR.A	1399.61	-0.289932	2	CID	4.70352e-06	3.91875	0.59844	1785.02	1	20/24
	642, OB148	K.SEERPTPLELYEK.D	1590.8	-0.250606	2	CID	5.27234e-06	3.28434	0.357466	873.4	1	15/24
	754, OB150	R.FPFDTTDSAAGDR.A	1399.61	-0.281916	2	CID	5.31351e-06	3.29321	0.570763	786.303	1	15/24
	694, OB150	R.TPLGDSSSSLDQSLRPSIGSR.S	2160.09	0.710663	3	CID	5.80692e-06	3.34682	0.498192	506.838	1	27/80
	648, OB148	K.SEERPTPLELYEK.D	1590.8	-0.223008	2	CID	5.89129e-06	3.18613	0.382855	803.54	1	14/24
	448, OB148	R.KSYLAPPAPK.S	1071.62	0.582001	2	CID	8.02762e-06	3.14273	0.544765	1366.04	1	16/18
	855, OB148	R.TPVDLQEWAISM*M*ER.H	1837.85	0.679116	2	CID	1.25756e-05	2.87784	0.55432	787.152	1	15/28
	407, OB147	R.ESPSPAQAPSPVQK.H	1422.72	0.53577	2	CID	1.51795e-05	2.93178	0.565108	469.728	1	15/26
	439, OB150	R.ESPSPAQAPSPVQK.H	1422.72	0.315311	2	CID	1.86885e-05	3.13978	0.615197	888.434	1	19/26
	425, OB149	R.KSYLAPPAPK.S	1071.62	0.610809	2	CID	1.93386e-05	3.11635	0.48062	898.852	1	15/18
	717, OB151	R.FPFDTTDSAAGDR.A	1399.61	-0.245061	2	CID	2.25403e-05	3.12495	0.537938	1023.03	1	16/24
	668, OB148	R.VAPTPGGYPTPNSTSWQR.R	1915.93	0.457086	2	CID	2.30688e-05	2.60292	0.572222	470.223	1	18/34
	774, OB147	R.MPLQSTALPFR.V	1260.68	-0.213701	2	CID	3.03082e-05	2.93055	0.49493	1134.18	1	15/20
	505, OB148	K.STSTLSNGDSQVPGAAGNGESNR.T	2206	0.978004	2	CID	4.22232e-05	3.56778	0.474639	552.209	1	22/44
	764, OB151	R.MPLQSTALPFR.V	1260.68	-0.282243	2	CID	6.09228e-05	3.62827	0.416968	1179.96	1	15/20
	800, OB149	R.MPLQSTALPFR.V	1260.68	-0.586402	2	CID	7.97325e-05	2.95182	0.473281	909.78	1	14/20
	848, OB149	R.SDAFPPVLHEFVAK.C	1556.81	-0.0477062	2	CID	9.07799e-05	2.44492	0.462244	414.774	1	15/26
	628, OB149	K.SEERPTPLELYEK.D	1590.8	-0.22532	2	CID	9.12096e-05	3.03151	0.391354	661.57	1	13/24
	433, OB148	R.ESPSPAQAPSPVQK.H	1422.72	-0.217281	2	CID	0.00011434	3.56626	0.602528	684.528	1	18/26
	687, OB150	R.TPLGDSSSSLDQSLRPSIGSR.S	2160.09	0.960053	3	CID	0.000130469	2.95657	0.433827	397.24	1	24/80
	422, OB149	R.ESPSPAQAPSPVQK.H	1422.72	0.371912	2	CID	0.000195609	3.5333	0.579265	835.876	1	18/26
	679, OB149	R.SEDLITLK.E	918.514	-0.403671	2	CID	0.000236796	3.04598	0.380341	518.22	2	12/14
	683, OB149	R.SEDLITLK.E	918.514	-0.427582	2	CID	0.000259419	2.79173	0.405227	603.105	1	13/14
	493, OB151	K.GLALNAAPK.S	854.509	-0.51115	2	CID	0.000261218	2.7887	0.41459	1019.81	1	14/16
	697, OB148	R.SEDLITLK.E	918.514	-0.211036	2	CID	0.000326331	3.31311	0.411691	691.211	2	13/14
	403, OB147	R.ESPSPAQAPSPVQK.H	1422.72	-0.156327	2	CID	0.000463077	3.07368	0.478642	451.18	1	15/26
	728, OB149	R.M*PLQSTALPFR.V	1276.68	-0.118951	2	CID	0.000564864	3.51062	0.487589	1367.69	1	16/20
	629, OB151	R.VAPTPGGYPTPNSTSWQR.R	1915.93	-0.59103	2	CID	0.000778427	2.06441	0.453821	243.656	1	13/34
	694, OB148	R.SEDLITLK.E	918.514	-0.338775	2	CID	0.00079472	2.99444	0.369136	637.982	1	13/14
	620, OB148	K.DAFLAAAK.R	806.441	-0.500202	2	CID	0.00130366	2.92022	0.487579	754.848	1	13/14
	603, OB149	K.DAFLAAAK.R	806.441	-0.228522	1	CID	0.00167957	2.14154	0.370115	690.858	1	10/14
	650, OB150	K.SEERPTPLELYEK.D	1590.8	0.111241	2	CID	0.00197868	2.71017	0.386967	499.762	1	12/24
	524, OB149	K.SYLAPPAPK.S	943.525	0.0224971	1	CID	0.00245457	1.74952	0.41322	287.537	1	10/16
	598, OB149	K.DAFLAAAK.R	806.441	-0.215827	1	CID	0.00255547	2.15463	0.367617	670.716	2	10/14
	617, OB151	R.GTTGEIPLNVAR.D	1227.67	0.267883	2	CID	0.00265627	2.50932	0.246573	269.709	4	12/22
	633, OB149	R.GTTGEIPLNVAR.D	1227.67	-0.0404963	2	CID	0.0030179	3.13393	0.330848	556.342	1	16/22
	697, OB147	R.M*PLQSTALPFR.V	1276.68	-0.350773	2	CID	0.00309432	3.45453	0.564673	1160.83	1	16/20
	694, OB147	R.M*PLQSTALPFR.V	1276.68	-0.203099	2	CID	0.00329592	3.36777	0.47204	1623.3	1	17/20
	539, OB148	K.SYLAPPAPK.S	943.525	-0.0318241	1	CID	0.00390743	2.03972	0.437213	348.157	1	11/16
	532, OB148	K.GLALNAAPK.S	854.509	-0.394603	2	CID	0.00394512	3.03636	0.512366	979.156	1	14/16
	437, OB148	R.ESPSPAQAPSPVQK.H	1422.72	0.0487095	2	CID	0.00464852	2.97455	0.61055	437.218	1	15/26
	689, OB150	R.TPLGDSSSSLDQSLRPSIGSR.S	2160.09	-0.926438	2	CID	0.00537222	2.24515	0.395876	151.197	1	13/40
	733, OB148	R.M*PLQSTALPFR.V	1276.68	-0.365149	2	CID	0.00698617	3.08346	0.464991	1123.6	1	15/20
	657, OB151	R.SEDLITLK.E	918.514	-0.494606	2	CID	0.00705552	3.0693	0.367931	701.179	1	13/14
	348, OB148	K.ELGAGNGGTVSK.V	1089.55	-0.188196	2	CID	0.00726823	2.15097	0.418837	472.215	1	13/22
	737, OB148	R.M*PLQSTALPFR.V	1276.68	-0.389124	2	CID	0.00975113	3.0207	0.472947	1196.13	1	16/20
	427, OB149	R.ESPSPAQAPSPVQK.H	1422.72	0.194706	2	CID	0.0099504	2.94155	0.578995	699.355	1	18/26
	652, OB148	R.GTTGEIPLNVAR.D	1227.67	-0.239929	2	CID	0.0101027	3.00684	0.330447	413.837	1	15/22
	608, OB147	R.GTTGEIPLNVAR.D	1227.67	-0.275818	2	CID	0.0111548	2.83257	0.410645	410.296	1	14/22
	615, OB148	K.DAFLAAAK.R	806.441	-0.12403	1	CID	0.0112308	2.15052	0.35649	705.696	1	10/14
	698, OB148	R.SEDLITLK.E	918.514	-0.0237604	1	CID	0.011449	1.77001	0.36238	320.007	3	8/14
	580, OB147	K.DAFLAAAK.R	806.441	-0.216925	1	CID	0.0135613	1.95066	0.344297	681.655	2	10/14
	692, OB151	R.M*PLQSTALPFR.V	1276.68	-0.297329	2	CID	0.0143102	2.90494	0.412003	1011.57	1	15/20
	655, OB149	R.VAPTPGGYPTPNSTSWQR.R	1915.93	-0.389601	2	CID	0.0176399	2.03838	0.414782	405.267	1	17/34
	519, OB149	K.GLALNAAPK.S	854.509	-0.446493	2	CID	0.0193625	2.66869	0.530041	991.808	1	14/16
	722, OB149	R.M*PLQSTALPFR.V	1276.68	-0.230302	2	CID	0.0272655	3.03453	0.459885	1248.97	1	16/20
	678, OB149	R.TPLGDSSSSLDQSLRPSIGSR.S	2160.09	-0.0487425	2	CID	0.0294603	2.1476	0.366997	172.124	1	14/40
	649, OB150	R.GTTGEIPLNVAR.D	1227.67	-0.424692	2	CID	0.0294838	3.01266	0.278789	478.579	1	15/22
	1453, OB148	R.TPLGDSSSSLDQSLRPSIGSR.S	2160.09	1.42587	3	CID	0.0307272	2.43702	0.415144	808.778	1	24/80
	739, OB150	R.M*PLQSTALPFR.V	1276.68	-0.243395	2	CID	0.0361212	2.84256	0.408468	1004.45	1	15/20
	664, OB150	R.VAPTPGGYPTPNSTSWQR.R	1915.93	-0.216009	2	CID	0.0383752	1.70633	0.409989	455.685	1	17/34
	695, OB148	R.SEDLITLK.E	918.514	0.873945	1	CID	0.047051	1.99614	0.281789	494.845	1	9/14
	729, OB149	R.SSPPISLEHLSLESK.Q	1623.86	0.340486	3	CID	0.0742542	1.8989	0.106651	197.468	3	17/56
	652, OB151	R.TPLGDSSSSLDQSLRPSIGSR.S	2160.09	0.356733	2	CID	0.0838796	1.92213	0.231592	175.922	3	12/40
	383, OB148	K.ELGAGNGGTVSK.V	1089.55	1.29081	2	CID	0.093164	1.19895	0.141641	371.73	1	13/22
	652, OB150	R.GTTGEIPLNVAR.D	1227.67	0.0881556	2	CID	0.128581	2.79173	0.326752	379.42	1	14/22
	687, OB148	R.TPLGDSSSSLDQSLRPSIGSR.S	2160.09	0.497358	2	CID	0.145038	1.76993	0.168493	203.491	1	13/40
	838, OB147	R.FPFDTTDSAAGDR.A	1399.61	0.787256	2	CID	0.175856	1.33217	0.198849	149.26	3	10/24
	375, OB149	K.ELGAGNGGTVSK.V	1089.55	1.35233	2	CID	0.262785	1.33882	0.152644	416.812	1	13/22
	514, OB151	K.SYLAPPAPK.S	943.525	-0.352515	2	CID	0.284805	1.73812	0.366118	394.889	2	9/16
	502, OB151	K.SYLAPPAPK.S	943.525	-0.383979	2	CID	0.450705	1.99128	0.447684	321.055	4	8/16
	377, OB148	K.ELGAGNGGTVSK.V	1089.55	1.31132	2	CID	0.551264	1.19895	0.115426	421.002	1	13/22
	653, OB147	R.TPLGDSSSSLDQSLRPSIGSR.S	2160.09	0.743026	2	CID	0.57033	2.52148	0.505347	164.084	1	13/40
	778, OB151	R.SSPPISLEHLSLESK.Q	1623.86	0.523544	2	CID	0.745288	1.55118	0.262497	163.56	1	11/28
	934, OB151	R.TPVDLQEWAISMM*ER.H	1821.86	1.0829	2	CID	0.896959	1.3977	0.229373	218.801	3	10/28
	498, OB147	K.GLALNAAPK.S	854.509	-0.114653	1	CID	0.997126	1.28068	0.345847	303.688	1	10/16
	533, OB148	K.GLALNAAPK.S	854.509	-0.0888961	1	CID	1	1.32446	0.320355	202.769	1	10/16
