# Supplementary material for: The Aspergillus nidulans MAPK Module AnSte11-Ste50-Ste7-Fus3 Controls Development and Secondary Metabolism
Source: PLoS Genet. 2012 Jul 19;8(7):e1002816. doi: 10.1371/journal.pgen.1002816 (PMC3400554; doi:10.1371/journal.pgen.1002816)
Supplement: Table S5 — SEQUEST Multiple Consensus Report of AnSte7 [MkkB]::cTAP tag identifications in steCΔ strain after nano-LC-ESI-MS2. (XLS) [file pgen.1002816.s014.xls]

## Sheet: Bioworks
	Table S5. SEQUEST Multiple Consensus Report of AnSte7 [MkkB]::cTAP tag identifications in steCD strain after nano-LC-ESI-MS2
	Reference						P (pro)	Score	Coverage	MW	Accession	Peptide (Hits)
	Scan(s), File	Peptide	MH+	DeltaM	z	Type	P (pep)	XC	DeltaCn	Sp	RSp	Ions	Count
1	AN3422 | Aspergillus nidulans (AN3422.3) conserved hypothetical protein (translation) (540 aa)						3.33211e-11	238.221	50.8	58873	AN3422.3	121 (117 3 1 0 0)
	670, OB156	R.VAPTPGGYPTPNSTSWQR.R	1915.93	-0.0565447	2	CID	3.33211e-11	2.93786	0.588825	500.83	1	19/34
	632, OB153	R.VAPTPGGYPTPNSTSWQR.R	1915.93	-0.431301	2	CID	4.06463e-10	2.72108	0.590596	657.741	1	21/34
	1227, OB152	R.ASAGPMGILDLLQQIVHEPAPK.L	2285.23	-0.440677	2	CID	4.31735e-09	3.70898	0.564311	678.52	1	17/42
	733, OB153	R.FPFDTTDSAAGDR.A	1399.61	-0.377095	2	CID	1.57917e-08	4.01423	0.574212	1271.28	1	18/24
	828, OB153	R.SDAFPPVLHEFVAK.C	1556.81	-0.101407	2	CID	1.9639e-08	3.18559	0.56262	709.185	1	18/26
	672, OB156	R.VAPTPGGYPTPNSTSWQR.R	1915.93	0.505116	2	CID	2.42296e-08	2.88069	0.62272	387.115	1	17/34
	637, OB155	R.TPLGDSSSSLDQSLR.P	1562.77	-0.201551	2	CID	4.79479e-08	3.78205	0.60627	1028.93	1	16/28
	687, OB153	R.FPFDTTDSAAGDR.A	1399.61	-0.26209	2	CID	8.78123e-08	3.24619	0.588664	1038.97	1	15/24
	665, OB154	R.TPLGDSSSSLDQSLR.P	1562.77	-0.36305	2	CID	9.28957e-08	3.68839	0.584209	1287.54	1	17/28
	422, OB154	R.ESPSPAQAPSPVQK.H	1422.72	-0.249487	2	CID	1.46394e-07	3.59529	0.581915	781.565	1	17/26
	705, OB154	R.FPFDTTDSAAGDR.A	1399.61	-0.304578	2	CID	1.59141e-07	3.73866	0.552483	1447.89	1	19/24
	822, OB156	R.MPLQSTALPFR.V	1260.68	0.0998775	2	CID	2.28995e-07	3.12465	0.546671	1146.04	1	16/20
	692, OB153	R.FPFDTTDSAAGDR.A	1399.61	-0.26187	2	CID	2.45568e-07	3.76677	0.632669	1554.68	1	19/24
	820, OB155	R.SDAFPPVLHEFVAK.C	1556.81	-0.517901	2	CID	2.70023e-07	2.5058	0.493457	429.716	1	15/26
	792, OB154	R.MPLQSTALPFR.V	1260.68	-0.351355	2	CID	2.78329e-07	3.9204	0.519097	1347.93	1	16/20
	757, OB155	R.MPLQSTALPFR.V	1260.68	-0.322509	2	CID	3.38841e-07	3.58119	0.572488	1453.8	1	17/20
	708, OB156	R.TPLGDSSSSLDQSLRPSIGSR.S	2160.09	1.38449	3	CID	3.56e-07	2.90516	0.504505	462.56	1	25/80
	797, OB154	R.MPLQSTALPFR.V	1260.68	-0.335578	2	CID	3.61037e-07	3.64928	0.545369	1369.97	1	16/20
	707, OB154	R.FPFDTTDSAAGDR.A	1399.61	-0.377497	2	CID	5.71814e-07	3.73996	0.624217	1292.87	1	18/24
	457, OB156	R.ESPSPAQAPSPVQK.H	1422.72	0.504745	2	CID	5.86336e-07	3.14997	0.607973	715.206	1	18/26
	753, OB156	R.SSPPISLEHLSLESK.Q	1623.86	0.179673	2	CID	7.24852e-07	2.47649	0.516012	246.398	1	15/28
	627, OB155	R.VAPTPGGYPTPNSTSWQR.R	1915.93	-0.894899	2	CID	9.03162e-07	2.25201	0.553077	647.495	1	20/34
	762, OB155	R.MPLQSTALPFR.V	1260.68	-0.215689	2	CID	9.64828e-07	3.53792	0.58988	1048.52	1	15/20
	652, OB154	R.VAPTPGGYPTPNSTSWQR.R	1915.93	0.0153394	2	CID	9.97775e-07	2.96107	0.579168	365.771	1	17/34
	479, OB153	K.STSTLSNGDSQVPGAAGNGESNR.T	2206	0.978946	2	CID	1.19111e-06	3.48801	0.401897	508.835	1	21/44
	1332, OB152	R.SDVWSVGLTVMELAVGR.F	1818.94	-0.411188	2	CID	1.25091e-06	4.41412	0.557887	1283.43	1	19/32
	768, OB153	R.MPLQSTALPFR.V	1260.68	-0.606772	2	CID	1.31432e-06	3.57719	0.540159	1498.03	1	17/20
	644, OB155	R.TPLGDSSSSLDQSLR.P	1562.77	0.477312	2	CID	1.50543e-06	2.89576	0.418465	685.021	1	16/28
	648, OB155	R.TPLGDSSSSLDQSLRPSIGSR.S	2160.09	0.872894	3	CID	1.66176e-06	2.8485	0.454331	495.64	1	24/80
	622, OB155	R.VAPTPGGYPTPNSTSWQR.R	1915.93	-0.607356	2	CID	1.95575e-06	2.59382	0.588423	336.726	1	16/34
	702, OB155	R.FPFDTTDSAAGDR.A	1399.61	-0.202387	2	CID	2.08492e-06	3.93782	0.620877	1389.11	1	18/24
	1328, OB152	R.SDVWSVGLTVMELAVGR.F	1818.94	-0.635869	2	CID	2.37907e-06	4.31944	0.586374	2110.96	1	24/32
	419, OB155	R.KSYLAPPAPK.S	1071.62	0.180878	2	CID	2.43585e-06	2.84389	0.370222	1100.83	1	15/18
	847, OB154	R.SDAFPPVLHEFVAK.C	1556.81	0.323814	2	CID	2.66691e-06	3.00371	0.433938	699.675	1	19/26
	709, OB155	R.FPFDTTDSAAGDR.A	1399.61	-0.184809	2	CID	3.07208e-06	3.63325	0.469579	1133.95	1	16/24
	758, OB156	R.SSPPISLEHLSLESK.Q	1623.86	-0.445632	2	CID	3.64964e-06	3.14828	0.560314	370.14	1	18/28
	772, OB153	R.MPLQSTALPFR.V	1260.68	-0.41661	2	CID	4.10996e-06	3.74152	0.539099	1425.89	1	17/20
	827, OB156	R.MPLQSTALPFR.V	1260.68	-0.27999	2	CID	6.05389e-06	3.38699	0.513593	1149.71	1	15/20
	439, OB154	R.KSYLAPPAPK.S	1071.62	0.255301	2	CID	1.11042e-05	2.71554	0.487495	850.824	1	14/18
	754, OB154	R.FPFDTTDSAAGDR.A	1399.61	-0.245635	2	CID	1.52758e-05	3.47088	0.578937	1246.23	1	18/24
	633, OB154	K.SEERPTPLELYEK.D	1590.8	-0.283799	2	CID	1.82379e-05	3.43228	0.440368	911.934	1	15/24
	823, OB153	R.SDAFPPVLHEFVAK.C	1556.81	1.44103	2	CID	1.83124e-05	3.30449	0.374001	412.606	1	16/26
	418, OB153	R.KSYLAPPAPK.S	1071.62	-0.304687	2	CID	2.21688e-05	2.74324	0.522684	928.427	1	14/18
	412, OB155	R.ESPSPAQAPSPVQK.H	1422.72	0.779952	2	CID	2.68537e-05	3.10985	0.565788	626.303	1	17/26
	813, OB155	R.SDAFPPVLHEFVAK.C	1556.81	1.13892	2	CID	2.72291e-05	2.872	0.425553	422.295	1	16/26
	637, OB153	R.VAPTPGGYPTPNSTSWQR.R	1915.93	-0.543687	2	CID	3.33831e-05	2.55891	0.54525	457.85	1	18/34
	618, OB153	K.SEERPTPLELYEK.D	1590.8	-0.323452	2	CID	3.86117e-05	2.93945	0.394442	700.148	1	14/24
	483, OB153	K.STSTLSNGDSQVPGAAGNGESNR.T	2206	0.792745	2	CID	4.18584e-05	3.61499	0.490098	387.365	1	19/44
	464, OB152	R.ESPSPAQAPSPVQK.H	1422.72	-0.247127	2	CID	4.44951e-05	3.25407	0.562974	461.411	1	15/26
	853, OB154	R.SDAFPPVLHEFVAK.C	1556.81	0.658568	2	CID	7.78221e-05	2.83995	0.231654	478.416	1	16/26
	693, OB155	R.SSPPISLEHLSLESK.Q	1623.86	0.0766457	2	CID	9.09926e-05	2.99534	0.566624	424.442	1	17/28
	412, OB153	R.ESPSPAQAPSPVQK.H	1422.72	-0.108029	2	CID	9.23515e-05	3.18575	0.649316	829.639	1	18/26
	527, OB153	K.KSEERPTPLELYEK.D	1718.9	0.58215	2	CID	0.000122841	3.2275	0.385176	1031.28	1	16/26
	612, OB153	K.SEERPTPLELYEK.D	1590.8	-0.265462	2	CID	0.000147112	3.61042	0.453742	917.637	1	15/24
	608, OB155	K.SEERPTPLELYEK.D	1590.8	-0.239483	2	CID	0.00020464	3.24184	0.510667	1174.56	1	17/24
	452, OB156	R.ESPSPAQAPSPVQK.H	1422.72	-0.519608	2	CID	0.000309123	3.18755	0.520812	661.83	1	17/26
	508, OB153	K.SYLAPPAPK.S	943.525	-0.169519	1	CID	0.000309132	2.0519	0.499018	371.991	1	12/16
	607, OB155	R.GTTGEIPLNVAR.D	1227.67	-0.199104	2	CID	0.000353419	2.80436	0.318597	472.791	1	15/22
	467, OB152	R.ESPSPAQAPSPVQK.H	1422.72	-0.360937	2	CID	0.000366651	3.17265	0.603899	442.357	1	15/26
	692, OB155	R.M*PLQSTALPFR.V	1276.68	-0.379236	2	CID	0.000446197	3.29399	0.378894	1431.08	1	18/20
	1005, OB156	R.MPLQSTALPFR.V	1260.68	0.743797	2	CID	0.000498274	3.2218	0.476554	1626.18	1	17/20
	702, OB153	R.M*PLQSTALPFR.V	1276.68	-0.23605	2	CID	0.000830647	3.21549	0.435765	904.759	1	14/20
	697, OB155	R.SSPPISLEHLSLESK.Q	1623.86	1.4127	2	CID	0.00095895	3.14025	0.579344	350.857	1	18/28
	502, OB153	K.GLALNAAPK.S	854.509	-0.422008	2	CID	0.00103118	2.94722	0.472919	1159.96	1	14/16
	1860, OB156	R.M*PLQSTALPFR.V	1276.68	-1.14276	2	CID	0.00109121	2.3294	0.501459	965.631	1	15/20
	464, OB156	R.KSYLAPPAPK.S	1071.62	0.423065	2	CID	0.00128375	2.75882	0.447544	803.701	1	13/18
	602, OB154	K.DAFLAAAK.R	806.441	-1.12172	1	CID	0.00145709	2.35243	0.4237	784.615	1	10/14
	584, OB153	K.DAFLAAAK.R	806.441	-0.0598207	1	CID	0.00169939	2.46124	0.387804	788.325	1	10/14
	500, OB153	K.GLALNAAPK.S	854.509	-0.445028	2	CID	0.00189342	2.84293	0.463354	806.448	1	13/16
	687, OB155	R.M*PLQSTALPFR.V	1276.68	0.192151	2	CID	0.00211941	2.63965	0.352267	693.972	1	13/20
	513, OB153	K.SYLAPPAPK.S	943.525	0.815222	1	CID	0.00224592	2.0791	0.567281	304.013	1	11/16
	657, OB155	R.SEDLITLK.E	918.514	-0.349296	2	CID	0.00253171	3.19826	0.391086	688.248	2	13/14
	500, OB155	R.ESPSPAQAPSPVQK.H	1422.72	-0.471798	2	CID	0.00263432	2.20435	0.558462	396.769	1	13/26
	719, OB154	R.M*PLQSTALPFR.V	1276.68	-0.2443	2	CID	0.00418685	3.18924	0.517451	1112.84	1	15/20
	378, OB154	K.ELGAGNGGTVSK.V	1089.55	0.413611	2	CID	0.00485729	1.39988	0.113316	466.763	1	15/22
	608, OB154	K.DAFLAAAK.R	806.441	-0.876646	1	CID	0.00491346	2.2795	0.366567	722.837	1	10/14
	647, OB155	R.TPLGDSSSSLDQSLRPSIGSR.S	2160.09	-0.315893	2	CID	0.00529374	2.07056	0.320173	147.567	2	12/40
	709, OB153	R.M*PLQSTALPFR.V	1276.68	-0.34469	2	CID	0.00563603	3.24231	0.524268	1411.84	1	16/20
	587, OB153	K.DAFLAAAK.R	806.441	-1.1678	1	CID	0.00590691	2.21818	0.44598	746.996	1	10/14
	637, OB154	R.GTTGEIPLNVAR.D	1227.67	-0.0192265	2	CID	0.00592161	3.14702	0.329358	541.769	1	16/22
	653, OB155	R.TPLGDSSSSLDQSLRPSIGSR.S	2160.09	0.284956	2	CID	0.00638236	2.00246	0.139205	228.69	1	14/40
	722, OB154	R.M*PLQSTALPFR.V	1276.68	-0.24431	2	CID	0.00651616	3.19065	0.43955	1171.05	1	15/20
	417, OB153	R.ESPSPAQAPSPVQK.H	1422.72	-0.460506	2	CID	0.00832765	3.54773	0.554336	698.972	1	17/26
	427, OB154	R.ESPSPAQAPSPVQK.H	1422.72	-0.403601	2	CID	0.00931271	2.82833	0.603966	500.907	1	15/26
	680, OB156	R.VAPTPGGYPTPNSTSWQR.R	1915.93	-0.415446	3	CID	0.0094246	1.61361	0.223437	417.15	1	21/68
	443, OB154	R.IQGGAYTVR.S	964.521	1.1295	2	CID	0.0106273	2.2165	0.249468	515.715	1	14/16
	528, OB154	K.SYLAPPAPK.S	943.525	0.0997677	1	CID	0.0134095	1.90991	0.496762	286.487	1	10/16
	1340, OB156	R.M*PLQSTALPFR.V	1276.68	-0.771583	2	CID	0.0172629	2.083	0.404556	401.385	1	12/20
	578, OB155	K.DAFLAAAK.R	806.441	-0.106452	1	CID	0.0188463	2.30024	0.362258	710.999	1	10/14
	508, OB155	K.SYLAPPAPK.S	943.525	-0.187098	1	CID	0.0206244	1.75223	0.526259	427.198	1	12/16
	949, OB153	R.TPVDLQEWAISMM*ER.H	1821.86	0.536683	2	CID	0.0206482	2.65743	0.0142945	689.487	1	14/28
	949, OB153	R.TPVDLQEWAISM*MER.H	1821.86	0.536683	2	CID	0.0206482	2.61944	0.288594	689.487	1	14/28
	752, OB156	R.M*PLQSTALPFR.V	1276.68	-0.372474	2	CID	0.0207838	2.99724	0.448784	1166.91	1	16/20
	525, OB154	K.SYLAPPAPK.S	943.525	-0.0199833	1	CID	0.0273296	1.73753	0.342095	307.276	1	11/16
	472, OB156	R.IQGGAYTVR.S	964.521	-0.50053	2	CID	0.0325815	1.91374	0.414797	422.193	1	13/16
	747, OB156	R.M*PLQSTALPFR.V	1276.68	-0.354712	2	CID	0.0326179	2.84695	0.428721	837.758	1	15/20
	422, OB153	R.KSYLAPPAPK.S	1071.62	0.0624694	2	CID	0.0337852	2.5587	0.384695	738.912	1	13/18
	584, OB155	K.DAFLAAAK.R	806.441	-0.136969	1	CID	0.0451437	2.10725	0.258431	793.265	2	10/14
	617, OB153	R.GTTGEIPLNVAR.D	1227.67	-0.297729	2	CID	0.0454584	2.69446	0.164372	534.219	1	16/22
	375, OB155	K.ELGAGNGGTVSK.V	1089.55	1.22074	2	CID	0.0464333	1.18291	0.242532	460.695	1	14/22
	702, OB156	R.TPLGDSSSSLDQSLRPSIGSR.S	2160.09	0.668257	2	CID	0.0528338	1.97221	0.368905	207.398	1	14/40
	585, OB155	K.DAFLAAAK.R	806.441	-0.393985	2	CID	0.0539349	2.59613	0.401155	702.742	1	12/14
	664, OB156	R.GTTGEIPLNVAR.D	1227.67	-0.275574	2	CID	0.0607885	2.82985	0.310245	566.301	1	17/22
	433, OB155	R.IQGGAYTVR.S	964.521	0.719654	2	CID	0.0743969	2.58961	0.376599	454.097	1	13/16
	828, OB156	R.MPLQSTALPFR.V	1260.68	-0.0553224	1	CID	0.0885504	2.23971	0.343005	169.757	1	12/20
	385, OB154	K.ELGAGNGGTVSK.V	1089.55	0.826452	2	CID	0.0942762	1.14716	0.267015	319.934	1	13/22
	668, OB153	R.SEDLITLK.E	918.514	-0.393727	1	CID	0.095827	1.70473	0.368796	429.566	1	9/14
	515, OB153	R.ESPSPAQAPSPVQK.H	1422.72	0.373417	2	CID	0.108035	2.21823	0.26436	386.59	1	13/26
	503, OB155	K.SYLAPPAPK.S	943.525	-0.19552	1	CID	0.142312	2.01979	0.549531	346.245	1	11/16
	613, OB155	R.GTTGEIPLNVAR.D	1227.67	-0.108874	1	CID	0.227966	1.68973	0.175166	154.782	1	10/22
	418, OB155	R.ESPSPAQAPSPVQK.H	1422.72	0.741384	3	CID	0.267015	3.12529	0.472495	490.579	3	21/52
	497, OB155	K.GLALNAAPK.S	854.509	-0.426311	2	CID	0.338216	3.13753	0.475805	1021.57	1	14/16
	707, OB156	R.TPLGDSSSSLDQSLRPSIGSR.S	2160.09	0.0160972	2	CID	0.400041	2.32423	0.143056	235.035	2	14/40
	657, OB153	R.TPLGDSSSSLDQSLRPSIGSR.S	2160.09	0.466811	2	CID	0.448398	1.96632	0.215129	165.428	1	14/40
	823, OB156	R.MPLQSTALPFR.V	1260.68	-0.114649	1	CID	0.460702	2.04888	0.302359	105.743	4	10/20
	664, OB153	R.SEDLITLK.E	918.514	-0.14876	1	CID	0.479224	1.72608	0.363486	405.096	1	9/14
	1545, OB156	R.M*PLQSTALPFR.V	1276.68	0.316412	2	CID	0.505962	2.05697	0.12919	447.393	1	12/20
	623, OB153	R.GTTGEIPLNVAR.D	1227.67	-0.142809	1	CID	0.557028	1.65519	0.19135	117.566	5	9/22
	683, OB154	R.TPLGDSSSSLDQSLRPSIGSR.S	2160.09	0.150679	2	CID	0.754543	2.03396	0.406202	193.241	1	14/40
	680, OB152	R.GTTGEIPLNVAR.D	1227.67	-0.260203	2	CID	0.91588	2.90177	0.367553	470.073	1	15/22
	645, OB153	R.TPLGDSSSSLDQSLRPSIGSR.S	2160.09	0.489771	2	CID	0.94725	1.76534	0.211007	215.157	1	12/40
